# Supplementary material for: The Cultural Divide: Exponential Growth in Classical 2D and Metabolic Equilibrium in 3D Environments
Source: PLoS One. 2014 Sep 15;9(9):e106973. doi: 10.1371/journal.pone.0106973 (PMC4164521; doi:10.1371/journal.pone.0106973)
Supplement: File S1 — All the supporting information has been collected into one file for the convenience of the reader. The material is presented as an excel spreadsheet to make it easily accessible. In File S1, the information is presented on different tabs. The supporting information is divided into 6 parts: TOC. Table of contents; P1_data. Basic proteomic data. The basic data set; P2_Histogram. Distribution of protein changes against the degree of change. The ratio of change for each protein (in HepG2/C3A cells growing at dynamic equilibrium in 22 day old 3D spheroid cultures divided by that seen in exponentially growing cells grown using the classical 2Dculture) was grouped and the number of proteins in each group was then plotted against the ratio of change. The dotted line is the reciprocal plot to emphasise the skewedness of the distribution. Fold change is expressed as the log2. n = 4; P3. Extended results description. This section provides a detailed explanation for the statements made in the result section. It has multiple tabs corresponding to the headings used in the ‘results’ section; P4_Dot-plot_Spliceosome. The Spliceososme. Spliceosome proteins have been grouped according to subunit structure plotted against their ratio of change (3D/2D). Fold change is expressed as the log2. Error bars are shown and the average is indicated by the broad grey bar. n = 4; P5_Subunit_Statistics. Statistical comparisons of protein expression in macromolecular subcomplexes. Proteins were grouped into sub-complexes and all possible combinations of the groups were compared using a standard two-tailed T test; P6_tRNA-MSC. Comparison of the changes in the ratio of abundance of tRNA synthetases which are part of the MSC complex with those that are not. tRNA synthetases have been grouped according to whether they form part of the MSC complex or not and plotted against their ratio of change (3D/2D). Fold change is expressed as the log2. Error bars are shown and the average is indicated by the broad [file pone.0106973.s001.xlsx]

## Sheet: TOC
	The cultural divide: exponential growth in classical 2D and metabolic equilibrium in 3D environments
	Wrzesinski et al.
	Table of Contents
	Part	CONTENT	SUBHEADING OR CONTENT
	P1	Data	Raw data
	P2	Histogram	The ratio of change for the individual proteins were divided into groups and these groups were plotted agains the number of proteins in the group
	P3		The following tabs correspond to the headings in the results section and provide an expanded description of each topic
		Structure	Actin filaments
			Microtubules
			Intermediate filaments
			The extracellular matrix and cell-cell interactions
		Metabolism	Pyruvate dehydrogenase, acetyl CoA synthesis and the TCA cycle
			Oxidative phosphorylation and ATP synthesis
			Fatty acid metabolism
			Cholesterol
			Urea production
			Oxygen tension
		Cell Growth	The nucleus and DNA repair and packing
			Oncogenes
		Transcription	Transcription factors
			Transcription
			RNA processing
			hnRNP
			Spliceosome
			tRNA charging
		Translation	The ribosome
			Protein folding
			Transport
			Ubiquitination and protein degradation
	P4	Dot plot Spliceosome	Proteins of the spliceosome subunits were grouped and their ratios are compared
	P5	Subunit statistices	The averaged ratios of the proteins in the subunits were compared against each other using the Student's t test to determine whether the differences in ratio were significant or not
	P6	MSC complex	The ratios of tRNA synthetases which are part of the MSC complex are compared to those that are not to illustrate the significantly different variation in ratios of the proteins in these two groups

## Sheet: P1_Data
Gene name	acc. No	Expt. protein ref. no.	Rep. 1	Rep. 2	Rep. 3	Rep. 4	t-test	limma	rank products	STDEV	Fold change	Regulated	acc	Entry	Entry name	log2 fold change	Protein names		Gene names (PREFERRED)	Alternative Gene names
A1CF	Q9NQ94	1555	0.769673		-0.123837		0.209141	0.1588	0.270169	0.631807	1.25086	FALSE	Q9NQ94	Q9NQ94	A1CF_HUMAN	0.322918	APOBEC1 complementation factor (APOBEC1-stimulating protein)		A1CF	A1CF ACF ASP
A2M	P01023	192	0.209599	0.19911	-2.08856	-0.473349	0.153273	0.10707	0.190766	1.08177	-1.45226	FALSE	P01023	P01023	A2MG_HUMAN	-0.5383	Alpha-2-macroglobulin (Alpha-2-M) (C3 and PZP-like alpha-2-macroglobulin domain-containing protein 5)		A2M	A2M CPAMD5 FWP007
AARS	P49588	764	1.79641	2.7092	0.898929	1.7819	0.0238134	0.00222969	0.00938449	0.739113	3.47403	TRUE	P49588	P49588	SYAC_HUMAN	1.79661	Alanine--tRNA ligase, cytoplasmic (EC 6.1.1.7) (Alanyl-tRNA synthetase) (AlaRS) (Renal carcinoma antigen NY-REN-42)		AARS	AARS
ABAT	P80404	1024		1.73988	0.12346		0.169605	0.0626063	0.173473	1.14298	1.90748	FALSE	P80404	P80404	GABT_HUMAN	0.931671	4-aminobutyrate aminotransferase, mitochondrial (EC 2.6.1.19) ((S)-3-amino-2-methylpropionate transaminase) (EC 2.6.1.22) (GABA aminotransferase) (GABA-AT) (Gamma-amino-N-butyrate transaminase) (GABA transaminase) (GABA-T) (L-AIBAT)		ABAT	ABAT GABAT
ABCB1	P08183	311	-0.227884	-0.425121	-0.847635	-0.732718	0.0325119	0.0192697	0.0655589	0.283459	-1.47257	TRUE	P08183	P08183	MDR1_HUMAN	-0.558339	Multidrug resistance protein 1 (EC 3.6.3.44) (ATP-binding cassette sub-family B member 1) (P-glycoprotein 1) (CD antigen CD243)		ABCB1	ABCB1 MDR1 PGY1
ABCD3	P28288	584	-0.12359	-0.174642	-0.670011	-1.02829	0.0657694	0.039443	0.0982179	0.430322	-1.41336	TRUE	P28288	P28288	ABCD3_HUMAN	-0.499133	ATP-binding cassette sub-family D member 3 (70 kDa peroxisomal membrane protein) (PMP70)		ABCD3	ABCD3 PMP70 PXMP1
ABCE1	P61221	874	1.52723			1.08298	0.0671846	0.00977001	0.15289	0.314129	2.47102	TRUE	P61221	P61221	ABCE1_HUMAN	1.3051	ATP-binding cassette sub-family E member 1 (2'-5'-oligoadenylate-binding protein) (HuHP68) (RNase L inhibitor) (Ribonuclease 4 inhibitor) (RNS4I)		ABCE1	ABCE1 RLI RNASEL1 RNASELI RNS4I OK/SW-cl.40
ABCF1	Q8NE71	1370	0.270657	-0.00381693	0.539181	0.467578	0.0571249	0.0652992	0.174501	0.242969	1.24695	FALSE	Q8NE71	Q8NE71	ABCF1_HUMAN	0.3184	ATP-binding cassette sub-family F member 1 (ATP-binding cassette 50) (TNF-alpha-stimulated ABC protein)		ABCF1	ABCF1 ABC50
ACAA1	P09110	335		3.46154		2.41323	0.0688044	0.00241976	0.0254444	0.741269	7.66021	TRUE	P09110	P09110	THIK_HUMAN	2.93738	3-ketoacyl-CoA thiolase, peroxisomal (EC 2.3.1.16) (Acetyl-CoA acyltransferase) (Beta-ketothiolase) (Peroxisomal 3-oxoacyl-CoA thiolase)		ACAA1	ACAA1 ACAA PTHIO
ACAA2	P42765	714	-0.461019	-0.431533		-0.675682	0.0272097	0.0329172	0.0766396	0.133266	-1.43669	TRUE	P42765	P42765	THIM_HUMAN	-0.522745	3-ketoacyl-CoA thiolase, mitochondrial (EC 2.3.1.16) (Acetyl-CoA acyltransferase) (Beta-ketothiolase) (Mitochondrial 3-oxoacyl-CoA thiolase) (T1)		ACAA2	ACAA2
ACAD9	Q9H845	1538			-0.457872		NA	0.146451	NA	#DIV/0!	-1.37351	FALSE	Q9H845	Q9H845	ACAD9_HUMAN	-0.457872	Acyl-CoA dehydrogenase family member 9, mitochondrial (ACAD-9) (EC 1.3.99.-)		ACAD9	ACAD9
ACADM	P11310	381	1.40723	0.174379	-0.821947	-0.444179	0.271464	0.284094	0.296915	0.97617	1.05619	FALSE	P11310	P11310	ACADM_HUMAN	0.0788716	Medium-chain specific acyl-CoA dehydrogenase, mitochondrial (MCAD) (EC 1.3.8.7)		ACADM	ACADM
ACADSB	P45954	726	0.506689	0.890394	0.120048	0.791324	0.0408598	0.0213432	0.115041	0.345398	1.49186	TRUE	P45954	P45954	ACDSB_HUMAN	0.577114	Short/branched chain specific acyl-CoA dehydrogenase, mitochondrial (SBCAD) (EC 1.3.8.5) (2-methyl branched chain acyl-CoA dehydrogenase) (2-MEBCAD) (2-methylbutyryl-coenzyme A dehydrogenase) (2-methylbutyryl-CoA dehydrogenase)		ACADSB	ACADSB
ACADVL	P49748	767	0.416892	0.347249	0.14443	-0.0980516	0.0899123	0.126139	0.228385	0.231387	1.15079	FALSE	P49748	P49748	ACADV_HUMAN	0.20263	Very long-chain specific acyl-CoA dehydrogenase, mitochondrial (VLCAD) (EC 1.3.8.9)		ACADVL	ACADVL VLCAD
ACAT1	P24752	552	0.0150636	0.377051	-0.121024	0.144531	0.154559	0.212447	0.250332	0.211932	1.07468	FALSE	P24752	P24752	THIL_HUMAN	0.103906	Acetyl-CoA acetyltransferase, mitochondrial (EC 2.3.1.9) (Acetoacetyl-CoA thiolase) (T2)		ACAT1	ACAT1 ACAT MAT
ACAT2	Q9BWD1	1515	1.68246	2.10985		0.706466	0.0525131	0.00662677	0.0705175	0.719342	2.82763	TRUE	Q9BWD1	Q9BWD1	THIC_HUMAN	1.49959	Acetyl-CoA acetyltransferase, cytosolic (EC 2.3.1.9) (Acetyl-CoA transferase-like protein) (Cytosolic acetoacetyl-CoA thiolase)		ACAT2	ACAT2 ACTL
ACIN1	Q9UKV3	1624	-0.829157		-0.867821		0.0223196	0.024126	0.148508	0.0273393	-1.80061	TRUE	Q9UKV3	Q9UKV3	ACINU_HUMAN	-0.848489	Apoptotic chromatin condensation inducer in the nucleus (Acinus)		ACIN1	ACIN1 ACINUS KIAA0670
ACLY	P53396	808	2.26641	2.67823	1.28968	-0.00588323	0.0574817	0.0120459	0.0570975	1.19366	2.94263	TRUE	P53396	P53396	ACLY_HUMAN	1.55711	ATP-citrate synthase (EC 2.3.3.8) (ATP-citrate (pro-S-)-lyase) (ACL) (Citrate cleavage enzyme)	homotetramer	ACLY	ACLY
ACO2	Q99798	1490	0.995278	0.855874	0.402325	0.712104	0.0175961	0.00734336	0.0773224	0.253896	1.67179	TRUE	Q99798	Q99798	ACON_HUMAN	0.741395	Aconitate hydratase, mitochondrial (Aconitase) (EC 4.2.1.3) (Citrate hydro-lyase)		ACO2	ACO2
ACOT1	Q86TX2	1334	0.672023	0.508284	0.120314	0.560764	0.0330747	0.0288675	0.133192	0.239938	1.38065	TRUE	Q86TX2	Q86TX2	ACOT1_HUMAN	0.465346	Acyl-coenzyme A thioesterase 1 (Acyl-CoA thioesterase 1) (EC 3.1.2.2) (CTE-I) (CTE-Ib) (Inducible cytosolic acyl-coenzyme A thioester hydrolase) (Long chain acyl-CoA thioester hydrolase) (Long chain acyl-CoA hydrolase)		ACOT1	ACOT1 CTE1
ACOT2	P49753	768				0.335448	NA	0.186671	NA	#DIV/0!	1.26177	FALSE	P49753	P49753	ACOT2_HUMAN	0.335448	Acyl-coenzyme A thioesterase 2, mitochondrial (Acyl-CoA thioesterase 2) (EC 3.1.2.2) (Acyl-coenzyme A thioester hydrolase 2a) (CTE-Ia) (Long-chain acyl-CoA thioesterase 2) (ZAP128)		ACOT2	ACOT2 PTE2 PTE2A
ACOX1	Q15067	1207	-0.485065	-0.486483	-0.33456	-0.55007	0.00993435	0.0218014	0.0831134	0.0914911	-1.3794	TRUE	Q15067	Q15067	ACOX1_HUMAN	-0.464045	Peroxisomal acyl-coenzyme A oxidase 1 (AOX) (EC 1.3.3.6) (Palmitoyl-CoA oxidase) (Straight-chain acyl-CoA oxidase) (SCOX)		ACOX1	ACOX1 ACOX
ACP1	P24666	551	1.47726	1.83771	1.94685	2.49085	0.0106457	0.000563937	0.00709483	0.419547	3.83219	TRUE	P24666	P24666	PPAC_HUMAN	1.93817	Low molecular weight phosphotyrosine protein phosphatase (LMW-PTP) (LMW-PTPase) (EC 3.1.3.48) (Adipocyte acid phosphatase) (Low molecular weight cytosolic acid phosphatase) (EC 3.1.3.2) (Red cell acid phosphatase 1)		ACP1	ACP1
ACSF2	Q96CM8	1440		-1.51181			NA	0.0254602	NA	#DIV/0!	-2.85168	FALSE	Q96CM8	Q96CM8	ACSF2_HUMAN	-1.51181	Acyl-CoA synthetase family member 2, mitochondrial (EC 6.2.1.-)		ACSF2	ACSF2 UNQ493/PRO1009
ACSL3	O95573	162	-0.0854083	0.150326	-0.240364	0.112834	0.269929	0.304736	0.252907	0.182043	-1.01091	FALSE	O95573	O95573	ACSL3_HUMAN	-0.0156533	Long-chain-fatty-acid--CoA ligase 3 (EC 6.2.1.3) (Long-chain acyl-CoA synthetase 3) (LACS 3)		ACSL3	ACSL3 ACS3 FACL3 LACS3
ACSL4	O60488	89	-0.101838	0.357565	-0.258046	-0.395857	0.204819	0.227399	0.228385	0.327556	-1.07143	FALSE	O60488	O60488	ACSL4_HUMAN	-0.099544	Long-chain-fatty-acid--CoA ligase 4 (EC 6.2.1.3) (Long-chain acyl-CoA synthetase 4) (LACS 4)		ACSL4	ACSL4 ACS4 FACL4 LACS4
ACSL5	Q9ULC5	1627	-0.483395	0.0320221	0.011239	0.427401	0.29385	0.318881	0.277132	0.37303	-1.00221	FALSE	Q9ULC5	Q9ULC5	ACSL5_HUMAN	-0.00318314	Long-chain-fatty-acid--CoA ligase 5 (EC 6.2.1.3) (Long-chain acyl-CoA synthetase 5) (LACS 5)		ACSL5	ACSL5 ACS5 FACL5 UNQ633/PRO1250
ACSS3	Q9H6R3	1537	0.402155	0.516414	0.360032	0.13056	0.0276753	0.0467598	0.167375	0.161913	1.27659	TRUE	Q9H6R3	Q9H6R3	ACSS3_HUMAN	0.35229	Acyl-CoA synthetase short-chain family member 3, mitochondrial (EC 6.2.1.1) (Acyl-CoA synthetase short-chain family member 3)		ACSS3	ACSS3
ACTB	P60709	849	0.244075	-0.0282005	-0.0972212	0.029787	0.220977	0.282784	0.266689	0.147421	1.02606	FALSE	P60709	P60709	ACTB_HUMAN	0.0371101	Actin, cytoplasmic 1 (Beta-actin) [Cleaved into: Actin, cytoplasmic 1, N-terminally processed]		ACTB	ACTB
ACTBL2	Q562R1	1282				0.495827	NA	0.135704	NA	#DIV/0!	1.41013	FALSE	Q562R1	Q562R1	ACTBL_HUMAN	0.495827	Beta-actin-like protein 2 (Kappa-actin)		ACTBL2	ACTBL2
ACTC1	P68032	997		0.181629	0.467347		0.115247	0.128536	0.237032	0.202033	1.25222	FALSE	P68032	P68032	ACTC_HUMAN	0.324488	Actin, alpha cardiac muscle 1 (Alpha-cardiac actin)		ACTC1	ACTC1 ACTC
ACTG2	P63267	988	-0.0344789			0.0139404	0.241394	0.313843	0.278014	0.0342376	-1.00714	FALSE	P63267	P63267	ACTH_HUMAN	-0.0102693	Actin, gamma-enteric smooth muscle (Alpha-actin-3) (Gamma-2-actin) (Smooth muscle gamma-actin)		ACTG2	ACTG2 ACTA3 ACTL3 ACTSG
ACTL6A	O96019	176	-1.01301				NA	0.0519805	NA	#DIV/0!	-2.01811	FALSE	O96019	O96019	ACL6A_HUMAN	-1.01301	Actin-like protein 6A (53 kDa BRG1-associated factor A) (Actin-related protein Baf53a) (ArpNbeta) (BRG1-associated factor 53A) (BAF53A) (INO80 complex subunit K)		ACTL6A	ACTL6A BAF53 BAF53A INO80K
ACTN1	P12814	403	-0.0674266	0.130251	0.557081	0.081897	0.120856	0.151336	0.228385	0.267972	1.12932	FALSE	P12814	P12814	ACTN1_HUMAN	0.175451	Alpha-actinin-1 (Alpha-actinin cytoskeletal isoform) (F-actin cross-linking protein) (Non-muscle alpha-actinin-1)		ACTN1	ACTN1
ACTN4	O43707	74	-0.625232	-0.458463	-0.761484	-0.852358	0.012546	0.0078024	0.0348246	0.17156	-1.59592	TRUE	O43707	O43707	ACTN4_HUMAN	-0.674384	Alpha-actinin-4 (F-actin cross-linking protein) (Non-muscle alpha-actinin 4)		ACTN4	ACTN4
ADAR	P55265	830				2.52608	NA	0.00844925	NA	#DIV/0!	5.76006	FALSE	P55265	P55265	DSRAD_HUMAN	2.52608	Double-stranded RNA-specific adenosine deaminase (DRADA) (EC 3.5.4.-) (136 kDa double-stranded RNA-binding protein) (p136) (Interferon-inducible protein 4) (IFI-4) (K88DSRBP)		ADAR	ADAR ADAR1 DSRAD G1P1 IFI4
ADH5	P11766	390	2.43357	2.55198	0.783893	1.18497	0.0328198	0.00398485	0.0112985	0.887418	3.33712	TRUE	P11766	P11766	ADHX_HUMAN	1.7386	Alcohol dehydrogenase class-3 (EC 1.1.1.1) (Alcohol dehydrogenase 5) (Alcohol dehydrogenase class chi chain) (Alcohol dehydrogenase class-III) (Glutathione-dependent formaldehyde dehydrogenase) (FALDH) (FDH) (GSH-FDH) (EC 1.1.1.-) (S-(hydroxymethyl)glutathione dehydrogenase) (EC 1.1.1.284)	homodimer	ADH5	ADH5 ADHX FDH
ADK	P55263	829					NA	NA	NA	#DIV/0!	#VALUE!	FALSE	P55263	P55263	ADK_HUMAN	NA	Adenosine kinase (AK) (EC 2.7.1.20) (Adenosine 5'-phosphotransferase)		ADK	ADK
ADRM1	Q16186	1254				1.77425	NA	0.0180495	NA	#DIV/0!	3.42061	FALSE	Q16186	Q16186	ADRM1_HUMAN	1.77425	Proteasomal ubiquitin receptor ADRM1 (110 kDa cell membrane glycoprotein) (Gp110) (Adhesion-regulating molecule 1) (ARM-1) (Proteasome regulatory particle non-ATPase 13) (hRpn13) (Rpn13 homolog)		ADRM1	ADRM1 GP110
AFG3L2	Q9Y4W6	1673	0.218338	0.175009	-0.802819	-0.0136318	0.22949	0.237174	0.237032	0.475482	-1.07607	FALSE	Q9Y4W6	Q9Y4W6	AFG32_HUMAN	-0.105776	AFG3-like protein 2 (EC 3.4.24.-) (Paraplegin-like protein)		AFG3L2	AFG3L2
AFP	P02771	217	-0.249983	0.189033	-0.137642	-0.860678	0.129818	0.119233	0.182626	0.438719	-1.20148	FALSE	P02771	P02771	FETA_HUMAN	-0.264818	Alpha-fetoprotein (Alpha-1-fetoprotein) (Alpha-fetoglobulin)		AFP	AFP HPAFP
AGK	Q53H12	1281				-0.181808	NA	0.247983	NA	#DIV/0!	-1.1343	FALSE	Q53H12	Q53H12	AGK_HUMAN	-0.181808	Acylglycerol kinase, mitochondrial (hAGK) (EC 2.7.1.107) (EC 2.7.1.94) (Multiple substrate lipid kinase) (HsMuLK) (MuLK) (Multi-substrate lipid kinase)		AGK	AGK MULK
AGMAT	Q9BSE5	1504	-0.0851734	0.128876	-0.506734	-0.430787	0.106822	0.121864	0.180505	0.298045	-1.16753	FALSE	Q9BSE5	Q9BSE5	SPEB_HUMAN	-0.223455	Agmatinase, mitochondrial (EC 3.5.3.11) (Agmatine ureohydrolase) (AUH)		AGMAT	AGMAT
AGPAT5	Q9NUQ2	1566	-0.318115				NA	0.193495	NA	#DIV/0!	-1.2467	FALSE	Q9NUQ2	Q9NUQ2	PLCE_HUMAN	-0.318115	1-acyl-sn-glycerol-3-phosphate acyltransferase epsilon (EC 2.3.1.51) (1-acylglycerol-3-phosphate O-acyltransferase 5) (1-AGP acyltransferase 5) (1-AGPAT 5) (Lysophosphatidic acid acyltransferase epsilon) (LPAAT-epsilon)		AGPAT5	AGPAT5
AHCY	P23526	543	1.92904	2.267	0.696766	0.708011	0.0396227	0.00633472	0.0211693	0.817509	2.63939	TRUE	P23526	P23526	SAHH_HUMAN	1.4002	Adenosylhomocysteinase (AdoHcyase) (EC 3.3.1.1) (S-adenosyl-L-homocysteine hydrolase)		AHCY	AHCY SAHH
AHNAK	Q09666	1108		-0.589154	-0.683067	-0.497084	0.0156371	0.0238455	0.0862436	0.0929927	-1.505	TRUE	Q09666	Q09666	AHNK_HUMAN	-0.589768	Neuroblast differentiation-associated protein AHNAK (Desmoyokin)		AHNAK	AHNAK PM227
AHSA1	O95433	159				1.61652	NA	0.0221107	NA	#DIV/0!	3.06634	FALSE	O95433	O95433	AHSA1_HUMAN	1.61652	Activator of 90 kDa heat shock protein ATPase homolog 1 (AHA1) (p38)		AHSA1	AHSA1 C14orf3 HSPC322
AHSG	P02765	215	1.28144	1.54461	-0.305604	0.948675	0.0725054	0.027667	0.150824	0.819062	1.82422	TRUE	P02765	P02765	FETUA_HUMAN	0.867281	Alpha-2-HS-glycoprotein (Alpha-2-Z-globulin) (Ba-alpha-2-glycoprotein) (Fetuin-A) [Cleaved into: Alpha-2-HS-glycoprotein chain A; Alpha-2-HS-glycoprotein chain B]		AHSG	AHSG FETUA PRO2743
AIFM1	O95831	170	-0.623406	-0.840929	-1.37934	-0.860056	0.0178316	0.00454537	0.0154725	0.320763	-1.89991	TRUE	O95831	O95831	AIFM1_HUMAN	-0.925933	Apoptosis-inducing factor 1, mitochondrial (EC 1.-.-.-) (Programmed cell death protein 8)		AIFM1	AIFM1 AIF PDCD8
AIFM2	Q9BRQ8	1501		-0.0222642	-0.404024		0.172268	0.187918	0.294771	0.269945	-1.15921	FALSE	Q9BRQ8	Q9BRQ8	AIFM2_HUMAN	-0.213144	Apoptosis-inducing factor 2 (EC 1.-.-.-) (Apoptosis-inducing factor homologous mitochondrion-associated inducer of death) (Apoptosis-inducing factor-like mitochondrion-associated inducer of death) (p53-responsive gene 3 protein)		AIFM2	AIFM2 AMID PRG3
AIMP1	Q12904	1114		1.4766			NA	0.0268173	NA	#DIV/0!	2.78292	FALSE	Q12904	Q12904	AIMP1_HUMAN	1.4766	Aminoacyl tRNA synthase complex-interacting multifunctional protein 1 (Multisynthase complex auxiliary component p43) [Cleaved into: Endothelial monocyte-activating polypeptide 2 (EMAP-2) (Endothelial monocyte-activating polypeptide II) (EMAP-II) (Small inducible cytokine subfamily E member 1)]		AIMP1	AIMP1 EMAP2 SCYE1
AIMP2	Q13155	1126	0.838352	1.959		1.35281	0.044517	0.00563753	0.112499	0.560949	2.6088	TRUE	Q13155	Q13155	AIMP2_HUMAN	1.38339	Aminoacyl tRNA synthase complex-interacting multifunctional protein 2 (Multisynthase complex auxiliary component p38) (Protein JTV-1)		AIMP2	AIMP2 JTV1 PRO0992
AK2	P54819	818	-0.685266	-0.722653	-1.97862	-1.24184	0.0334905	0.0059193	0.0104672	0.603725	-2.23008	TRUE	P54819	P54819	KAD2_HUMAN	-1.1571	Adenylate kinase 2, mitochondrial (AK 2) (EC 2.7.4.3) (ATP-AMP transphosphorylase 2)		AK2	AK2 ADK2	Isozyme 2 is localized in the mitochondrial intermembrane space and may play a role in apoptosis
AK3	Q9UIJ7	1616	0.0985569	0.325031	-0.404384	-0.12804	0.26979	0.29606	0.250332	0.312153	-1.01904	FALSE	Q9UIJ7	Q9UIJ7	KAD3_HUMAN	-0.027209	GTP:AMP phosphotransferase, mitochondrial (EC 2.7.4.10) (Adenylate kinase 3) (AK 3) (Adenylate kinase 3 alpha-like 1)		AK3	AK3 AK3L1 AK6 AKL3L
AK4	P27144	572	0.113434	0.0889423	-0.266667	-0.0191953	0.260593	0.298713	0.243773	0.1737	-1.01457	FALSE	P27144	P27144	KAD4_HUMAN	-0.0208714	Adenylate kinase isoenzyme 4, mitochondrial (EC 2.7.4.3) (ATP-AMP transphosphorylase) (Adenylate kinase 3-like)		AK4	AK4 AK3 AK3L1
AKR1C1	Q04828	1075	3.26598	2.26345	1.92701	1.93131	0.0126976	0.000668586	0.00179235	0.632638	5.08743	TRUE	Q04828	Q04828	AK1C1_HUMAN	2.34694	Aldo-keto reductase family 1 member C1 (EC 1.1.1.-) (20-alpha-hydroxysteroid dehydrogenase) (20-alpha-HSD) (EC 1.1.1.149) (Chlordecone reductase homolog HAKRC) (Dihydrodiol dehydrogenase 1/2) (DD1/DD2) (High-affinity hepatic bile acid-binding protein) (HBAB) (Indanol dehydrogenase) (EC 1.1.1.112) (Trans-1,2-dihydrobenzene-1,2-diol dehydrogenase) (EC 1.3.1.20)		AKR1C1	AKR1C1 DDH DDH1
AKR1C2	P52895	805		3.33132			NA	0.00486673	NA	#DIV/0!	10.0653	FALSE	P52895	P52895	AK1C2_HUMAN	3.33132	Aldo-keto reductase family 1 member C2 (EC 1.-.-.-) (3-alpha-HSD3) (Chlordecone reductase homolog HAKRD) (Dihydrodiol dehydrogenase 2) (DD-2) (DD2) (Dihydrodiol dehydrogenase/bile acid-binding protein) (DD/BABP) (Trans-1,2-dihydrobenzene-1,2-diol dehydrogenase) (EC 1.3.1.20) (Type III 3-alpha-hydroxysteroid dehydrogenase) (EC 1.1.1.213)		AKR1C2	AKR1C2 DDH2
AKR1C3	P42330	709	3.91423	4.56683	1.50993	3.44098	0.0223196	0.00125712	0.000460092	1.31566	10.2531	TRUE	P42330	P42330	AK1C3_HUMAN	3.35799	Aldo-keto reductase family 1 member C3 (EC 1.-.-.-) (17-beta-hydroxysteroid dehydrogenase type 5) (17-beta-HSD 5) (3-alpha-HSD type II, brain) (3-alpha-hydroxysteroid dehydrogenase type 2) (3-alpha-HSD type 2) (EC 1.1.1.213) (Chlordecone reductase homolog HAKRb) (Dihydrodiol dehydrogenase 3) (DD-3) (DD3) (Dihydrodiol dehydrogenase type I) (HA1753) (Indanol dehydrogenase) (EC 1.1.1.112) (Prostagla…		AKR1C3	AKR1C3 DDH1 HSD17B5 KIAA0119 PGFS
AKR7A2	O43488	67		1.79125		0.214439	0.161702	0.0532889	0.2226	1.11498	2.00395	FALSE	O43488	O43488	ARK72_HUMAN	1.00285	Aflatoxin B1 aldehyde reductase member 2 (EC 1.1.1.n11) (AFB1 aldehyde reductase 1) (AFB1-AR 1) (Aldoketoreductase 7) (Succinic semialdehyde reductase) (SSA reductase)		AKR7A2	AKR7A2 AFAR AFAR1 AKR7
ALB	P02768	216	-0.454453	-0.521325	0.90376	-1.54683	0.17607	0.138709	0.225702	1.00542	-1.32383	FALSE	P02768	P02768	ALBU_HUMAN	-0.404713	Serum albumin		ALB	ALB GIG20 GIG42 PRO0903 PRO1708 PRO2044 PRO2619 PRO2675 UNQ696/PRO1341
ALDH18A1	P54886	819	0.184547	0.149517	0.163022	0.102279	0.0116923	0.152651	0.226321	0.0348353	1.10945	FALSE	P54886	P54886	P5CS_HUMAN	0.149841	Delta-1-pyrroline-5-carboxylate synthase (P5CS) (Aldehyde dehydrogenase family 18 member A1) [Includes: Glutamate 5-kinase (GK) (EC 2.7.2.11) (Gamma-glutamyl kinase); Gamma-glutamyl phosphate reductase (GPR) (EC 1.2.1.41) (Glutamate-5-semialdehyde dehydrogenase) (Glutamyl-gamma-semialdehyde dehydrogenase)]		ALDH18A1	ALDH18A1 GSAS P5CS PYCS
ALDH1A1	P00352	179	1.35996	1.75599	-1.2418		0.202193	0.146002	NA	1.62853	1.54191	FALSE	P00352	P00352	AL1A1_HUMAN	0.624715	Retinal dehydrogenase 1 (RALDH 1) (RalDH1) (EC 1.2.1.36) (ALDH-E1) (ALHDII) (Aldehyde dehydrogenase family 1 member A1) (Aldehyde dehydrogenase, cytosolic)		ALDH1A1	ALDH1A1 ALDC ALDH1 PUMB1
ALDH1A2	O94788	143		-0.623535			NA	0.106682	NA	#DIV/0!	-1.54065	FALSE	O94788	O94788	AL1A2_HUMAN	-0.623535	Retinal dehydrogenase 2 (RALDH 2) (RalDH2) (EC 1.2.1.36) (Aldehyde dehydrogenase family 1 member A2) (Retinaldehyde-specific dehydrogenase type 2) (RALDH(II))		ALDH1A2	ALDH1A2 RALDH2
ALDH1B1	P30837	613	0.359194	0.23115	-0.658669	-0.145377	0.261248	0.280108	0.250332	0.456805	-1.03773	FALSE	P30837	P30837	AL1B1_HUMAN	-0.0534255	Aldehyde dehydrogenase X, mitochondrial (EC 1.2.1.3) (Aldehyde dehydrogenase 5) (Aldehyde dehydrogenase family 1 member B1)		ALDH1B1	ALDH1B1 ALDH5 ALDHX
ALDH2	P05091	249	0.246952	0.154126	0.212811	0.623444	0.0495571	0.0654861	0.1684	0.212887	1.23913	FALSE	P05091	P05091	ALDH2_HUMAN	0.309333	Aldehyde dehydrogenase, mitochondrial (EC 1.2.1.3) (ALDH class 2) (ALDH-E2) (ALDHI)		ALDH2	ALDH2 ALDM
ALDH3A2	P51648	791	0.146746	-0.143952	-0.457154	0.183327	0.228011	0.257219	0.247755	0.298044	-1.04809	FALSE	P51648	P51648	AL3A2_HUMAN	-0.0677586	Fatty aldehyde dehydrogenase (EC 1.2.1.3) (Aldehyde dehydrogenase 10) (Aldehyde dehydrogenase family 3 member A2) (Microsomal aldehyde dehydrogenase)		ALDH3A2	ALDH3A2 ALDH10 FALDH
ALDH4A1	P30038	593	0.55312	0.892082	0.222764	0.647597	0.0295905	0.0169993	0.106988	0.277068	1.4937	TRUE	P30038	P30038	AL4A1_HUMAN	0.578891	Delta-1-pyrroline-5-carboxylate dehydrogenase, mitochondrial (P5C dehydrogenase) (EC 1.5.1.12) (Aldehyde dehydrogenase family 4 member A1)		ALDH4A1	ALDH4A1 ALDH4 P5CDH
ALDH5A1	P51649	792	-0.0124202	-0.301602	-0.823264	0.168635	0.138642	0.130601	0.192154	0.433108	-1.18276	FALSE	P51649	P51649	SSDH_HUMAN	-0.242163	Succinate-semialdehyde dehydrogenase, mitochondrial (EC 1.2.1.24) (Aldehyde dehydrogenase family 5 member A1) (NAD(+)-dependent succinic semialdehyde dehydrogenase)		ALDH5A1	ALDH5A1 SSADH
ALDH6A1	Q02252	1063	1.5242	1.43736	0.808304	1.6114	0.0126976	0.00142225	0.0221932	0.364989	2.54085	TRUE	Q02252	Q02252	MMSA_HUMAN	1.34531	Methylmalonate-semialdehyde dehydrogenase [acylating], mitochondrial (MMSDH) (Malonate-semialdehyde dehydrogenase [acylating]) (EC 1.2.1.18) (EC 1.2.1.27) (Aldehyde dehydrogenase family 6 member A1)		ALDH6A1	ALDH6A1 MMSDH
ALDH7A1	P49419	762	1.26284	1.11611	1.39195	1.18905	0.00532547	0.000870554	0.0248843	0.117698	2.36196	TRUE	P49419	P49419	AL7A1_HUMAN	1.23999	Alpha-aminoadipic semialdehyde dehydrogenase (Alpha-AASA dehydrogenase) (EC 1.2.1.31) (Aldehyde dehydrogenase family 7 member A1) (EC 1.2.1.3) (Antiquitin-1) (Betaine aldehyde dehydrogenase) (EC 1.2.1.8) (Delta1-piperideine-6-carboxylate dehydrogenase) (P6c dehydrogenase)		ALDH7A1	ALDH7A1 ATQ1
ALDOA	P04075	223	2.38575	2.77319	0.833377	0.990467	0.0374592	0.00507867	0.0109725	0.97777	3.35356	TRUE	P04075	P04075	ALDOA_HUMAN	1.7457	Fructose-bisphosphate aldolase A (EC 4.1.2.13) (Lung cancer antigen NY-LU-1) (Muscle-type aldolase)		ALDOA	ALDOA ALDA
ALDOC	P09972	353	2.64852	2.48122			0.0272097	0.00142225	0.0489019	0.118295	5.91701	TRUE	P09972	P09972	ALDOC_HUMAN	2.56487	Fructose-bisphosphate aldolase C (EC 4.1.2.13) (Brain-type aldolase)		ALDOC	ALDOC ALDC
ALYREF	Q86V81	1340	-0.908908	-1.16396	-1.50683	-1.55804	0.0116923	0.00133976	0.00224085	0.305427	-2.43587	TRUE	Q86V81	Q86V81	THOC4_HUMAN	-1.28443	THO complex subunit 4 (Tho4) (Ally of AML-1 and LEF-1) (Aly/REF export factor) (Transcriptional coactivator Aly/REF) (bZIP-enhancing factor BEF)		ALYREF	ALYREF ALY BEF THOC4
AMBP	P02760	214	1.14459				NA	0.0426198	NA	#DIV/0!	2.21083	FALSE	P02760	P02760	AMBP_HUMAN	1.14459	Protein AMBP [Cleaved into: Alpha-1-microglobulin (Protein HC) (Alpha-1 microglycoprotein) (Complex-forming glycoprotein heterogeneous in charge); Inter-alpha-trypsin inhibitor light chain (ITI-LC) (Bikunin) (EDC1) (HI-30) (Uronic-acid-rich protein); Trypstatin]	complex	AMBP	AMBP HCP ITIL
ANP32A	P39687	695	3.0805	1.97786			0.0764543	0.00380864	0.0496434	0.779684	5.77243	TRUE	P39687	P39687	AN32A_HUMAN	2.52918	Acidic leucine-rich nuclear phosphoprotein 32 family member A (Acidic nuclear phosphoprotein pp32) (Leucine-rich acidic nuclear protein) (LANP) (Mapmodulin) (Potent heat-stable protein phosphatase 2A inhibitor I1PP2A) (Putative HLA-DR-associated protein I) (PHAPI)		ANP32A	ANP32A C15orf1 LANP MAPM PHAP1
ANP32B	Q92688	1404		2.00917	2.96071	2.52078	0.0196816	0.000746549	0.00960121	0.476222	5.64467	TRUE	Q92688	Q92688	AN32B_HUMAN	2.49689	Acidic leucine-rich nuclear phosphoprotein 32 family member B (Acidic protein rich in leucines) (Putative HLA-DR-associated protein I-2) (PHAPI2) (Silver-stainable protein SSP29)		ANP32B	ANP32B APRIL PHAPI2
ANP32E	Q9BTT0	1507	3.71724	5.13789		4.44281	0.0158073	0.000382503	0.000166269	0.710378	21.5953	TRUE	Q9BTT0	Q9BTT0	AN32E_HUMAN	4.43265	Acidic leucine-rich nuclear phosphoprotein 32 family member E (LANP-like protein) (LANP-L)		ANP32E	ANP32E
ANPEP	P15144	436	0.958123	1.12385	0.150959	-0.341774	0.115247	0.075139	0.225159	0.689568	1.38779	FALSE	P15144	P15144	AMPN_HUMAN	0.472789	Aminopeptidase N (AP-N) (hAPN) (EC 3.4.11.2) (Alanyl aminopeptidase) (Aminopeptidase M) (AP-M) (Microsomal aminopeptidase) (Myeloid plasma membrane glycoprotein CD13) (gp150) (CD antigen CD13)		ANPEP	ANPEP APN CD13 PEPN
ANXA11	P50995	785	1.21516	1.42093		0.538689	0.0477344	0.00933482	0.142146	0.461572	2.08242	TRUE	P50995	P50995	ANX11_HUMAN	1.05826	Annexin A11 (56 kDa autoantigen) (Annexin XI) (Annexin-11) (Calcyclin-associated annexin 50) (CAP-50)		ANXA11	ANXA11 ANX11
ANXA4	P09525	343	2.74902	2.63547	0.793421	1.57845	0.0295905	0.00321839	0.00782024	0.928001	3.83465	TRUE	P09525	P09525	ANXA4_HUMAN	1.93909	Annexin A4 (35-beta calcimedin) (Annexin IV) (Annexin-4) (Carbohydrate-binding protein p33/p41) (Chromobindin-4) (Endonexin I) (Lipocortin IV) (P32.5) (PP4-X) (Placental anticoagulant protein II) (PAP-II) (Protein II)		ANXA4	ANXA4 ANX4
ANXA5	P08758	329	3.1973	3.22147	0.599385	1.16542	0.0475956	0.00743984	0.0111387	1.36325	4.12929	TRUE	P08758	P08758	ANXA5_HUMAN	2.04589	Annexin A5 (Anchorin CII) (Annexin V) (Annexin-5) (Calphobindin I) (CBP-I) (Endonexin II) (Lipocortin V) (Placental anticoagulant protein 4) (PP4) (Placental anticoagulant protein I) (PAP-I) (Thromboplastin inhibitor) (Vascular anticoagulant-alpha) (VAC-alpha)		ANXA5	ANXA5 ANX5 ENX2 PP4
ANXA6	P08133	310	1.37187	1.33418	1.32809	2.03425	0.0116138	0.000870554	0.0167054	0.345312	2.86215	TRUE	P08133	P08133	ANXA6_HUMAN	1.5171	Annexin A6 (67 kDa calelectrin) (Annexin VI) (Annexin-6) (Calphobindin-II) (CPB-II) (Chromobindin-20) (Lipocortin VI) (Protein III) (p68) (p70)		ANXA6	ANXA6 ANX6
ANXA7	P20073	500	1.81354	1.94639		0.647137	0.0532905	0.00703466	0.0771403	0.714867	2.76834	TRUE	P20073	P20073	ANXA7_HUMAN	1.46902	Annexin A7 (Annexin VII) (Annexin-7) (Synexin)		ANXA7	ANXA7 ANX7 SNX OK/SW-cl.95
AP1B1	Q10567	1109	1.78605	2.45745	-0.986146		0.158635	0.0833009	0.331417	1.82548	2.12253	FALSE	Q10567	Q10567	AP1B1_HUMAN	1.08579	AP-1 complex subunit beta-1 (Adapter-related protein complex 1 subunit beta-1) (Adaptor protein complex AP-1 subunit beta-1) (Beta-1-adaptin) (Beta-adaptin 1) (Clathrin assembly protein complex 1 beta large chain) (Golgi adaptor HA1/AP1 adaptin beta subunit)	2 large 1 med 1 small	AP1B1	AP1B1 ADTB1 BAM22 CLAPB2
AP1G1	O43747	76		-0.127226			NA	0.271095	NA	#DIV/0!	-1.09219	FALSE	O43747	O43747	AP1G1_HUMAN	-0.127226	AP-1 complex subunit gamma-1 (Adapter-related protein complex 1 subunit gamma-1) (Adaptor protein complex AP-1 subunit gamma-1) (Clathrin assembly protein complex 1 gamma-1 large chain) (Gamma1-adaptin) (Golgi adaptor HA1/AP1 adaptin subunit gamma-1)		AP1G1	AP1G1 ADTG CLAPG1
AP2B1	P63010	978	-1.21719	-1.28201	-1.03233	1.25883	0.160926	0.114427	0.225808	1.22259	-1.48265	FALSE	P63010	P63010	AP2B1_HUMAN	-0.568177	AP-2 complex subunit beta (AP105B) (Adapter-related protein complex 2 beta subunit) (Adaptor protein complex AP-2 subunit beta) (Beta-2-adaptin) (Beta-adaptin) (Clathrin assembly protein complex 2 beta large chain) (Plasma membrane adaptor HA2/AP2 adaptin beta subunit)		AP2B1	AP2B1 ADTB2 CLAPB1
APEX1	P27695	578	1.23951	1.34891	-0.0991878	0.0454556	0.0958883	0.0498294	0.182455	0.766307	1.55151	TRUE	P27695	P27695	APEX1_HUMAN	0.633671	DNA-(apurinic or apyrimidinic site) lyase (EC 3.1.-.-) (EC 4.2.99.18) (APEX nuclease) (APEN) (Apurinic-apyrimidinic endonuclease 1) (AP endonuclease 1) (APE-1) (REF-1) (Redox factor-1) [Cleaved into: DNA-(apurinic or apyrimidinic site) lyase, mitochondrial]		APEX1	APEX1 APE APE1 APEX APX HAP1 REF1
APMAP	Q9HDC9	1552	0.3416	0.36776	0.46681	0.359567	0.00795881	0.034331	0.144034	0.0563202	1.3049	TRUE	Q9HDC9	Q9HDC9	APMAP_HUMAN	0.383934	Adipocyte plasma membrane-associated protein (Protein BSCv)		APMAP	APMAP C20orf3 UNQ1869/PRO4305
APOA1	P02647	206	3.48694			1.57464	0.106811	0.00877615	0.0525456	1.3522	5.77886	TRUE	P02647	P02647	APOA1_HUMAN	2.53079	Apolipoprotein A-I (Apo-AI) (ApoA-I) (Apolipoprotein A1) [Cleaved into: Truncated apolipoprotein A-I (Apolipoprotein A-I(1-242))]		APOA1	APOA1
APOA2	P02652	208		3.4403	1.64553	1.59753	0.0516402	0.00471389	0.0276199	1.05034	4.68415	TRUE	P02652	P02652	APOA2_HUMAN	2.22779	Apolipoprotein A-II (Apo-AII) (ApoA-II) (Apolipoprotein A2) [Cleaved into: Truncated apolipoprotein A-II (Apolipoprotein A-II(1-76))]		APOA2	APOA2
APOB	P04114	226	-0.860635	-1.02893	-0.219219	-0.874151	0.0296062	0.0101593	0.0342752	0.359217	-1.67683	TRUE	P04114	P04114	APOB_HUMAN	-0.745733	Apolipoprotein B-100 (Apo B-100) [Cleaved into: Apolipoprotein B-48 (Apo B-48)]		APOB	APOB
APOE	P02649	207	2.30892	2.33822	0.856356	1.54007	0.023359	0.00211843	0.00952678	0.707245	3.38907	TRUE	P02649	P02649	APOE_HUMAN	1.76089	Apolipoprotein E (Apo-E)		APOE	APOE
APOH	P02749	212	-1.36883	-1.11676	-0.808247		0.0272097	0.00556149	0.0170755	0.280763	-2.14049	TRUE	P02749	P02749	APOH_HUMAN	-1.09794	Beta-2-glycoprotein 1 (APC inhibitor) (Activated protein C-binding protein) (Anticardiolipin cofactor) (Apolipoprotein H) (Apo-H) (Beta-2-glycoprotein I) (B2GPI) (Beta(2)GPI)		APOH	APOH B2G1
APRT	P07741	296	3.12423	3.17943	2.40878	3.60694	0.00836164	0.000328945	0.00012775	0.496668	8.45523	TRUE	P07741	P07741	APT_HUMAN	3.07984	Adenine phosphoribosyltransferase (APRT) (EC 2.4.2.7)		APRT	APRT
ARCN1	P48444	747	1.76809	2.00868	1.20344	1.59156	0.0102479	0.000696903	0.0109725	0.339229	3.12302	TRUE	P48444	P48444	COPD_HUMAN	1.64294	Coatomer subunit delta (Archain) (Delta-coat protein) (Delta-COP)	heptamer	ARCN1	ARCN1 COPD
ARF3	P61204	872	1.1534	2.28446	1.4085	1.17951	0.0185429	0.00195465	0.0157278	0.531171	2.84114	TRUE	P61204	P61204	ARF3_HUMAN	1.50647	ADP-ribosylation factor 3		ARF3	ARF3
ARF4	P18085	479	2.67134	2.65793	1.63506	2.50372	0.0102479	0.000452635	0.00146787	0.493859	5.15872	TRUE	P18085	P18085	ARF4_HUMAN	2.36701	ADP-ribosylation factor 4		ARF4	ARF4 ARF2
ARF5	P84085	1033	1.23775				NA	0.0369304	NA	#DIV/0!	2.35831	FALSE	P84085	P84085	ARF5_HUMAN	1.23775	ADP-ribosylation factor 5		ARF5	ARF5
ARF6	P62330	926			0.239361		NA	0.223743	NA	#DIV/0!	1.18047	FALSE	P62330	P62330	ARF6_HUMAN	0.239361	ADP-ribosylation factor 6		ARF6	ARF6
ARL1	P40616	700			0.472643	1.58196	0.129913	0.0341132	0.130634	0.784403	2.03821	TRUE	P40616	P40616	ARL1_HUMAN	1.0273	ADP-ribosylation factor-like protein 1		ARL1	ARL1
ARL6IP1	Q15041	1204		-1.31917	-0.145845	-1.2937	0.0775966	0.0236449	0.0910918	0.670188	-1.89155	TRUE	Q15041	Q15041	AR6P1_HUMAN	-0.919571	ADP-ribosylation factor-like protein 6-interacting protein 1 (ARL-6-interacting protein 1) (Aip-1)		ARL6IP1	ARL6IP1 ARL6IP KIAA0069
ASGR1	P07306	288	0.723982	0.0780031	-0.442722	-0.120675	0.260509	0.276723	0.271015	0.492128	1.04221	FALSE	P07306	P07306	ASGR1_HUMAN	0.0596471	Asialoglycoprotein receptor 1 (ASGP-R 1) (ASGPR 1) (C-type lectin domain family 4 member H1) (Hepatic lectin H1) (HL-1)		ASGR1	ASGR1 CLEC4H1
ASNS	P08243	316	1.86041			3.10206	0.0827569	0.00461721	0.0570975	0.877981	5.58376	TRUE	P08243	P08243	ASNS_HUMAN	2.48124	Asparagine synthetase [glutamine-hydrolyzing] (EC 6.3.5.4) (Cell cycle control protein TS11) (Glutamine-dependent asparagine synthetase)		ASNS	ASNS TS11
ASPH	Q12797	1112	-0.97229	-0.564156	-0.204248	-0.0155186	0.0745077	0.0498294	0.1045	0.422101	-1.35571	TRUE	Q12797	Q12797	ASPH_HUMAN	-0.439053	Aspartyl/asparaginyl beta-hydroxylase (EC 1.14.11.16) (Aspartate beta-hydroxylase) (ASP beta-hydroxylase) (Peptide-aspartate beta-dioxygenase)		ASPH	ASPH
ATAD3A	Q9NVI7	1570	-0.321819	-0.0274319	-0.24419	-0.180152	0.0456993	0.121864	0.172826	0.124889	-1.14345	FALSE	Q9NVI7	Q9NVI7	ATD3A_HUMAN	-0.193398	ATPase family AAA domain-containing protein 3A		ATAD3A	ATAD3A
ATAD3B	Q5T9A4	1289	-0.876232	-0.510703	-0.579463	-0.356185	0.0209884	0.0142368	0.0495659	0.218058	-1.49552	TRUE	Q5T9A4	Q5T9A4	ATD3B_HUMAN	-0.580646	ATPase family AAA domain-containing protein 3B (AAA-TOB3)		ATAD3B	ATAD3B KIAA1273 TOB3
ATIC	P31939	619	1.97525	2.23673	1.42102	1.94866	0.00993435	0.000515526	0.00580848	0.341934	3.7203	TRUE	P31939	P31939	PUR9_HUMAN	1.89542	Bifunctional purine biosynthesis protein PURH [Includes: Phosphoribosylaminoimidazolecarboxamide formyltransferase (EC 2.1.2.3) (5-aminoimidazole-4-carboxamide ribonucleotide formyltransferase) (AICAR transformylase); IMP cyclohydrolase (EC 3.5.4.10) (ATIC) (IMP synthase) (Inosinicase)]		ATIC	ATIC PURH OK/SW-cl.86
ATP13A1	Q9HD20	1550		-0.824615			NA	0.0718543	NA	#DIV/0!	-1.77106	FALSE	Q9HD20	Q9HD20	AT131_HUMAN	-0.824615	Probable cation-transporting ATPase 13A1 (EC 3.6.3.-)		ATP13A1	ATP13A1 ATP13A KIAA1825 CGI-152
ATP1A1	P05023	246	0.583914	0.465711	-0.130803	0.196186	0.0899123	0.0935769	0.212819	0.317611	1.21315	FALSE	P05023	P05023	AT1A1_HUMAN	0.278752	Sodium/potassium-transporting ATPase subunit alpha-1 (Na(+)/K(+) ATPase alpha-1 subunit) (EC 3.6.3.9) (Sodium pump subunit alpha-1)		ATP1A1	ATP1A1
ATP1A2	P50993	784				-0.257953	NA	0.216159	NA	#DIV/0!	-1.19578	FALSE	P50993	P50993	AT1A2_HUMAN	-0.257953	Sodium/potassium-transporting ATPase subunit alpha-2 (Na(+)/K(+) ATPase alpha-2 subunit) (EC 3.6.3.9) (Sodium pump subunit alpha-2)		ATP1A2	ATP1A2 KIAA0778
ATP1B1	P05026	248	0.398374	0.664924	-0.0627876	0.676022	0.0625011	0.046539	0.161114	0.345969	1.33712	TRUE	P05026	P05026	AT1B1_HUMAN	0.419133	Sodium/potassium-transporting ATPase subunit beta-1 (Sodium/potassium-dependent ATPase subunit beta-1)		ATP1B1	ATP1B1 ATP1B
ATP1B3	P54709	817	-0.0859217	0.0890184	0.631175	-0.253091	0.221746	0.237301	0.274518	0.383588	1.06828	FALSE	P54709	P54709	AT1B3_HUMAN	0.0952951	Sodium/potassium-transporting ATPase subunit beta-3 (Sodium/potassium-dependent ATPase subunit beta-3) (ATPB-3) (CD antigen CD298)		ATP1B3	ATP1B3
ATP2A1	O14983	48			-1.59761		NA	0.0227195	NA	#DIV/0!	-3.02642	FALSE	O14983	O14983	AT2A1_HUMAN	-1.59761	Sarcoplasmic/endoplasmic reticulum calcium ATPase 1 (SERCA1) (SR Ca(2+)-ATPase 1) (EC 3.6.3.8) (Calcium pump 1) (Calcium-transporting ATPase sarcoplasmic reticulum type, fast twitch skeletal muscle isoform) (Endoplasmic reticulum class 1/2 Ca(2+) ATPase)		ATP2A1	ATP2A1
ATP2A2	P16615	462	0.110157	-0.226487	-0.176364	0.140675	0.236065	0.282807	0.250332	0.190217	-1.02669	FALSE	P16615	P16615	AT2A2_HUMAN	-0.0380046	Sarcoplasmic/endoplasmic reticulum calcium ATPase 2 (SERCA2) (SR Ca(2+)-ATPase 2) (EC 3.6.3.8) (Calcium pump 2) (Calcium-transporting ATPase sarcoplasmic reticulum type, slow twitch skeletal muscle isoform) (Endoplasmic reticulum class 1/2 Ca(2+) ATPase)		ATP2A2	ATP2A2 ATP2B
ATP5A1	P25705	557	-0.325521	-0.258083	-0.49623	-0.116831	0.0336939	0.0644466	0.135979	0.157546	-1.23043	FALSE	P25705	P25705	ATPA_HUMAN	-0.299166	ATP synthase subunit alpha, mitochondrial		ATP5A1	ATP5A1 ATP5A ATP5AL2 ATPM
ATP5B	P06576	273	0.0279724	-0.183107	-0.682612	-0.156678	0.0974001	0.107401	0.167884	0.304192	-1.18806	FALSE	P06576	P06576	ATPB_HUMAN	-0.248606	ATP synthase subunit beta, mitochondrial (EC 3.6.3.14)		ATP5B	ATP5B ATPMB ATPSB
ATP5C1	P36542	676	-0.130463	-0.361297	-0.429814	-0.0129872	0.0627364	0.102167	0.168718	0.195033	-1.1758	FALSE	P36542	P36542	ATPG_HUMAN	-0.23364	ATP synthase subunit gamma, mitochondrial (F-ATPase gamma subunit)		ATP5C1	ATP5C1 ATP5C ATP5CL1
ATP5D	P30049	599	-0.76495	-0.54477	-0.661792	-0.685086	0.00790404	0.00720109	0.0337546	0.0910243	-1.58463	TRUE	P30049	P30049	ATPD_HUMAN	-0.664149	ATP synthase subunit delta, mitochondrial (F-ATPase delta subunit)		ATP5D	ATP5D
ATP5E	P56381	838		-0.925316		-0.815779	0.0388309	0.023055	0.108722	0.0774542	-1.82836	TRUE	P56381	P56381	ATP5E_HUMAN	-0.870547	ATP synthase subunit epsilon, mitochondrial (ATPase subunit epsilon)		ATP5E	ATP5E
ATP5F1	P24539	550	-0.209994	0.608183	-0.192177	0.133934	0.22949	0.247218	0.277132	0.382955	1.06068	FALSE	P24539	P24539	AT5F1_HUMAN	0.0849867	ATP synthase subunit b, mitochondrial (ATPase subunit b)		ATP5F1	ATP5F1
ATP5H	O75947	135	0.133443	-0.214026	-0.488985	-0.0394356	0.136004	0.171123	0.20583	0.265552	-1.1113	FALSE	O75947	O75947	ATP5H_HUMAN	-0.152251	ATP synthase subunit d, mitochondrial (ATPase subunit d)		ATP5H	ATP5H My032
ATP5I	P56385	839	-1.05264	-1.82969	0.12165	-1.77731	0.0606485	0.0159987	0.0445278	0.909416	-2.19542	TRUE	P56385	P56385	ATP5I_HUMAN	-1.1345	ATP synthase subunit e, mitochondrial (ATPase subunit e)		ATP5I	ATP5I ATP5K
ATP5J	P18859	486	-0.0478023	-0.369908	-1.06354	-0.449947	0.0671846	0.0420258	0.103631	0.424386	-1.39745	TRUE	P18859	P18859	ATP5J_HUMAN	-0.482801	ATP synthase-coupling factor 6, mitochondrial (ATPase subunit F6)		ATP5J	ATP5J ATP5A ATPM
ATP5J2	P56134	835			-0.115031		NA	0.276202	NA	#DIV/0!	-1.083	FALSE	P56134	P56134	ATPK_HUMAN	-0.115031	ATP synthase subunit f, mitochondrial		ATP5J2	ATP5J2 ATP5JL
ATP5L	O75964	137	-1.57869	-1.15787	-0.567303	-0.214331	0.0498115	0.0141507	0.0278015	0.607254	-1.8398	TRUE	O75964	O75964	ATP5L_HUMAN	-0.879548	ATP synthase subunit g, mitochondrial (ATPase subunit g)		ATP5L	ATP5L
ATP5O	P48047	746	0.0595721	0.274035	-0.0178512	0.495891	0.0899123	0.126089	0.214502	0.231068	1.15102	FALSE	P48047	P48047	ATPO_HUMAN	0.202912	ATP synthase subunit O, mitochondrial (Oligomycin sensitivity conferral protein) (OSCP)		ATP5O	ATP5O ATPO
ATP6V1A	P38606	689		1.34256			NA	0.0319343	NA	#DIV/0!	2.53601	FALSE	P38606	P38606	VATA_HUMAN	1.34256	V-type proton ATPase catalytic subunit A (V-ATPase subunit A) (EC 3.6.3.14) (V-ATPase 69 kDa subunit) (Vacuolar ATPase isoform VA68) (Vacuolar proton pump subunit alpha)		ATP6V1A	ATP6V1A ATP6A1 ATP6V1A1 VPP2
ATPIF1	Q9UII2	1615	0.131378	-0.108044	-1.48915	-1.69124	0.0936313	0.0438619	0.108799	0.933637	-1.72819	TRUE	Q9UII2	Q9UII2	ATIF1_HUMAN	-0.789263	ATPase inhibitor, mitochondrial (Inhibitor of F(1)F(o)-ATPase) (IF(1)) (IF1)		ATPIF1	ATPIF1 ATPI
ATXN10	Q9UBB4	1601	1.15784	2.12541		-0.0592331	0.106822	0.0369304	0.215795	1.09469	2.10625	TRUE	Q9UBB4	Q9UBB4	ATX10_HUMAN	1.07467	Ataxin-10 (Brain protein E46 homolog) (Spinocerebellar ataxia type 10 protein)		ATXN10	ATXN10 SCA10
BAG2	O95816	169	-0.400131	-0.377988	0.250919	-0.0841768	0.152834	0.176321	0.214423	0.305276	-1.11176	FALSE	O95816	O95816	BAG2_HUMAN	-0.152844	BAG family molecular chaperone regulator 2 (BAG-2) (Bcl-2-associated athanogene 2)		BAG2	BAG2
BANF1	O75531	124	0.221195	0.0465529	0.125587		0.0717651	0.202541	0.264628	0.087452	1.09514	FALSE	O75531	O75531	BAF_HUMAN	0.131111	Barrier-to-autointegration factor (Breakpoint cluster region protein 1)		BANF1	BANF1 BAF BCRG1
BAX	Q07812	1094	1.21866				NA	0.0382595	NA	#DIV/0!	2.3273	FALSE	Q07812	Q07812	BAX_HUMAN	1.21866	Apoptosis regulator BAX (Bcl-2-like protein 4) (Bcl2-L-4)		BAX	BAX BCL2L4
BCAM	P50895	780	-0.713901	-0.621674	-1.55206	-0.909463	0.0272097	0.0059193	0.0154725	0.419389	-1.9309	TRUE	P50895	P50895	BCAM_HUMAN	-0.949275	Basal cell adhesion molecule (Auberger B antigen) (B-CAM cell surface glycoprotein) (F8/G253 antigen) (Lutheran antigen) (Lutheran blood group glycoprotein) (CD antigen CD239)		BCAM	BCAM LU MSK19
BCAP31	P51572	790	-0.223119	-0.288796	0.133011	-0.263056	0.097935	0.154995	0.201843	0.197524	-1.11767	FALSE	P51572	P51572	BAP31_HUMAN	-0.16049	B-cell receptor-associated protein 31 (BCR-associated protein 31) (Bap31) (6C6-AG tumor-associated antigen) (Protein CDM) (p28)		BCAP31	BCAP31 BAP31 DXS1357E
BCCIP	Q9P287	1596		2.37285			NA	0.00965979	NA	#DIV/0!	5.17964	FALSE	Q9P287	Q9P287	BCCIP_HUMAN	2.37285	BRCA2 and CDKN1A-interacting protein (P21- and CDK-associated protein 1) (Protein TOK-1)		BCCIP	BCCIP TOK1
BCLAF1	Q9NYF8	1578	-1.59186	-1.72552	-1.04728	-1.17677	0.0116923	0.00111167	0.0010579	0.324632	-2.61237	TRUE	Q9NYF8	Q9NYF8	BCLF1_HUMAN	-1.38536	Bcl-2-associated transcription factor 1 (Btf)		BCLAF1	BCLAF1 BTF KIAA0164
BMS1	Q14692	1191	-0.873458			-0.671107	0.0586941	0.0309725	0.125557	0.143083	-1.70797	TRUE	Q14692	Q14692	BMS1_HUMAN	-0.772282	Ribosome biogenesis protein BMS1 homolog (Ribosome assembly protein BMS1 homolog)		BMS1	BMS1 BMS1L KIAA0187
BOP1	Q14137	1171		-0.536839			NA	0.125624	NA	#DIV/0!	-1.45079	FALSE	Q14137	Q14137	BOP1_HUMAN	-0.536839	Ribosome biogenesis protein BOP1 (Block of proliferation 1 protein)		BOP1	BOP1 KIAA0124
BRIX1	Q8TDN6	1381		-0.0624717			NA	0.29606	NA	#DIV/0!	-1.04425	FALSE	Q8TDN6	Q8TDN6	BRX1_HUMAN	-0.0624717	Ribosome biogenesis protein BRX1 homolog (Brix domain-containing protein 2)		BRIX1	BRIX1 BRIX BXDC2
BSG	P35613	665	-0.432848	0.0337166	-1.22624	-0.563197	0.0731178	0.0402701	0.0922578	0.520224	-1.46119	TRUE	P35613	P35613	BASI_HUMAN	-0.547143	Basigin (5F7) (Collagenase stimulatory factor) (Extracellular matrix metalloproteinase inducer) (EMMPRIN) (Leukocyte activation antigen M6) (OK blood group antigen) (Tumor cell-derived collagenase stimulatory factor) (TCSF) (CD antigen CD147)		BSG	BSG UNQ6505/PRO21383
BTF3	P20290	501	-1.38062	-0.598893			0.109072	0.0272986	0.150042	0.552766	-1.98585	TRUE	P20290	P20290	BTF3_HUMAN	-0.989757	Transcription factor BTF3 (RNA polymerase B transcription factor 3)		BTF3	BTF3 NACB OK/SW-cl.8
BZW1	Q7L1Q6	1319	1.23081	1.45551	1.679	1.25052	0.00795881	0.000746549	0.0188755	0.209627	2.64627	TRUE	Q7L1Q6	Q7L1Q6	BZW1_HUMAN	1.40396	Basic leucine zipper and W2 domain-containing protein 1 (Protein Orf)		BZW1	BZW1 BZAP45 KIAA0005
C14orf166	Q9Y224	1641	1.55725		0.710243		0.106401	0.0211287	0.14964	0.598925	2.19428	TRUE	Q9Y224	Q9Y224	CN166_HUMAN	1.13375	UPF0568 protein C14orf166 (CLE7 homolog) (CLE)		C14orf166	C14orf166 CGI-99
C1QBP	Q07021	1091	1.14986	0.800345	-0.312055	-0.201875	0.153965	0.119779	0.270002	0.726898	1.2826	FALSE	Q07021	Q07021	C1QBP_HUMAN	0.359069	Complement component 1 Q subcomponent-binding protein, mitochondrial (GC1q-R protein) (Glycoprotein gC1qBP) (C1qBP) (Hyaluronan-binding protein 1) (Mitochondrial matrix protein p32) (p33)		C1QBP	C1QBP GC1QBP HABP1 SF2P32
C20orf112	Q96MY1	1467		0.421435			NA	0.157191	NA	#DIV/0!	1.33926	FALSE	Q96MY1	Q96MY1	CT112_HUMAN	0.421435	Uncharacterized protein C20orf112		C20orf112	C20orf112 C20orf113
C21orf33	P30042	596	0.0128064	-0.00949903	-0.302815	0.204212	0.262175	0.296545	0.253767	0.209271	-1.01665	FALSE	P30042	P30042	ES1_HUMAN	-0.0238237	ES1 protein homolog, mitochondrial (Protein GT335) (Protein KNP-I)		C21orf33	C21orf33 HES1 KNPI
C22orf28	Q9Y3I0	1663	0.567927	0.307986	0.49124	0.461963	0.0116923	0.0231685	0.123501	0.109097	1.37295	TRUE	Q9Y3I0	Q9Y3I0	RTCB_HUMAN	0.457279	tRNA-splicing ligase RtcB homolog (EC 6.5.1.3)		C22orf28	C22orf28 HSPC117
C2orf47	Q8WWC4	1389	-0.750342	3.50082		0.570661	0.173828	0.103455	0.322584	2.17575	2.15404	FALSE	Q8WWC4	Q8WWC4	CB047_HUMAN	1.10705	Uncharacterized protein C2orf47, mitochondrial		C2orf47	C2orf47
C2orf72	A6NCS6	5	0.0818049				NA	0.289282	NA	#DIV/0!	1.05834	FALSE	A6NCS6	A6NCS6	CB072_HUMAN	0.0818049	Uncharacterized protein C2orf72		C2orf72	C2orf72
C3	P01024	193	0.861632	0.592615		0.349246	0.0467513	0.0283007	0.236124	0.2563	1.51694	TRUE	P01024	P01024	CO3_HUMAN	0.601164	Complement C3 (C3 and PZP-like alpha-2-macroglobulin domain-containing protein 1) [Cleaved into: Complement C3 beta chain; Complement C3 alpha chain; C3a anaphylatoxin; Acylation stimulating protein (ASP) (C3adesArg); Complement C3b alpha' chain; Complement C3c alpha' chain fragment 1; Complement C3dg fragment; Complement C3g fragment; Complement C3d fragment; Complement C3f fragment; Complement …		C3	C3 CPAMD1
CAD	P27708	579				1.80471	NA	0.017383	NA	#DIV/0!	3.49358	FALSE	P27708	P27708	PYR1_HUMAN	1.80471	CAD protein [Includes: Glutamine-dependent carbamoyl-phosphate synthase (EC 6.3.5.5); Aspartate carbamoyltransferase (EC 2.1.3.2); Dihydroorotase (EC 3.5.2.3)]		CAD	CAD
CALM1; CALM2; CALM3	P62158	904	-0.245831	-0.147386	-0.713338	-0.876668	0.0519591	0.0327456	0.0903366	0.354146	-1.41011	TRUE	P62158	P62158	CALM_HUMAN	-0.495806	Calmodulin (CaM)		CALM1; CALM2; CALM3	CALM1 CALM CAM CAM1; CALM2 CAM2 CAMB; CALM3 CALML2 CAM3 CAMC CAMIII
CALR	P27797	580	1.21473	0.977765	-0.433862	0.0430697	0.134496	0.0944756	0.250332	0.776778	1.36644	FALSE	P27797	P27797	CALR_HUMAN	0.450426	Calreticulin (CRP55) (Calregulin) (Endoplasmic reticulum resident protein 60) (ERp60) (HACBP) (grp60)		CALR	CALR CRTC
CALU	O43852	82	1.40255	1.45014	0.660805		0.0408598	0.00662677	0.110193	0.442625	2.25193	TRUE	O43852	O43852	CALU_HUMAN	1.17116	Calumenin (Crocalbin) (IEF SSP 9302)		CALU	CALU
CAND1	Q86VP6	1341	1.1767				NA	0.0410458	NA	#DIV/0!	2.26059	FALSE	Q86VP6	Q86VP6	CAND1_HUMAN	1.1767	Cullin-associated NEDD8-dissociated protein 1 (Cullin-associated and neddylation-dissociated protein 1) (TBP-interacting protein of 120 kDa A) (TBP-interacting protein 120A) (p120 CAND1)		CAND1	CAND1 KIAA0829 TIP120 TIP120A
CANX	P27824	582	0.944448	0.76549	1.05058	0.57319	0.0124914	0.00451604	0.0573667	0.209619	1.78191	TRUE	P27824	P27824	CALX_HUMAN	0.833428	Calnexin (IP90) (Major histocompatibility complex class I antigen-binding protein p88) (p90)		CANX	CANX
CAP1	Q01518	1059	1.2921	1.81089			0.0665574	0.00674708	0.145686	0.366839	2.93121	TRUE	Q01518	Q01518	CAP1_HUMAN	1.5515	Adenylyl cyclase-associated protein 1 (CAP 1)		CAP1	CAP1 CAP
CAPN1	P07384	290					NA	NA	NA	#DIV/0!	#VALUE!	FALSE	P07384	P07384	CAN1_HUMAN	NA	Calpain-1 catalytic subunit (EC 3.4.22.52) (Calcium-activated neutral proteinase 1) (CANP 1) (Calpain mu-type) (Calpain-1 large subunit) (Cell proliferation-inducing gene 30 protein) (Micromolar-calpain) (muCANP)		CAPN1	CAPN1 CANPL1 PIG30
CAPRIN1	Q14444	1185	-1.18529	-1.25635		-1.03772	0.0115965	0.00367326	0.00960121	0.111522	-2.23424	TRUE	Q14444	Q14444	CAPR1_HUMAN	-1.15979	Caprin-1 (Cell cycle-associated protein 1) (Cytoplasmic activation- and proliferation-associated protein 1) (GPI-anchored membrane protein 1) (GPI-anchored protein p137) (GPI-p137) (p137GPI) (Membrane component chromosome 11 surface marker 1) (RNA granule protein 105)		CAPRIN1	CAPRIN1 GPIAP1 GPIP137 M11S1 RNG105
CARHSP1	Q9Y2V2	1651			2.93336	1.90782	0.0753208	0.00388204	0.0413157	0.725166	5.35388	TRUE	Q9Y2V2	Q9Y2V2	CHSP1_HUMAN	2.42059	Calcium-regulated heat stable protein 1 (Calcium-regulated heat-stable protein of 24 kDa) (CRHSP-24)		CARHSP1	CARHSP1
CAT	P04040	222	-0.511363	-0.779051	-1.3602	-0.814096	0.0238134	0.00624286	0.0217157	0.356021	-1.82283	TRUE	P04040	P04040	CATA_HUMAN	-0.866177	Catalase (EC 1.11.1.6)		CAT	CAT
CBX1	P83916	1032				-2.14466	NA	0.0119448	NA	#DIV/0!	-4.42189	FALSE	P83916	P83916	CBX1_HUMAN	-2.14466	Chromobox protein homolog 1 (HP1Hsbeta) (Heterochromatin protein 1 homolog beta) (HP1 beta) (Heterochromatin protein p25) (M31) (Modifier 1 protein) (p25beta)		CBX1	CBX1 CBX
CBX3	Q13185	1128		-0.550823		-0.60812	0.0335557	0.0525347	0.187719	0.0405152	-1.4943	FALSE	Q13185	Q13185	CBX3_HUMAN	-0.579471	Chromobox protein homolog 3 (HECH) (Heterochromatin protein 1 homolog gamma) (HP1 gamma) (Modifier 2 protein)		CBX3	CBX3
CBX5	P45973	727				1.23917	NA	0.0369304	NA	#DIV/0!	2.36062	FALSE	P45973	P45973	CBX5_HUMAN	1.23917	Chromobox protein homolog 5 (Antigen p25) (Heterochromatin protein 1 homolog alpha) (HP1 alpha)		CBX5	CBX5 HP1A
CCDC47	Q96A33	1431			0.750765	0.232267	0.12871	0.0819276	0.226321	0.366634	1.40592	FALSE	Q96A33	Q96A33	CCD47_HUMAN	0.491516	Coiled-coil domain-containing protein 47		CCDC47	CCDC47 GK001 MSTP041 PSEC0077
CCDC58	Q4VC31	1278			-1.34287		NA	0.0319343	NA	#DIV/0!	-2.53656	FALSE	Q4VC31	Q4VC31	CCD58_HUMAN	-1.34287	Coiled-coil domain-containing protein 58		CCDC58	CCDC58
CCL20	P78556	1021					NA	NA	NA	#DIV/0!	#VALUE!	FALSE	P78556	P78556	CCL20_HUMAN	NA	C-C motif chemokine 20 (Beta-chemokine exodus-1) (CC chemokine LARC) (Liver and activation-regulated chemokine) (Macrophage inflammatory protein 3 alpha) (MIP-3-alpha) (Small-inducible cytokine A20) [Cleaved into: CCL20(1-67); CCL20(1-64); CCL20(2-70)]		CCL20	CCL20 LARC MIP3A SCYA20
CCT2	P78371	1017	0.339047	-0.021073	1.1619	0.0284139	0.114548	0.0857889	0.20458	0.546957	1.2987	FALSE	P78371	P78371	TCPB_HUMAN	0.377072	T-complex protein 1 subunit beta (TCP-1-beta) (CCT-beta)		CCT2	CCT2 99D8.1 CCTB
CCT3	P49368	759	0.0516659	0.136817	0.521278	-0.00294803	0.106822	0.146451	0.231246	0.236806	1.1303	FALSE	P49368	P49368	TCPG_HUMAN	0.176703	T-complex protein 1 subunit gamma (TCP-1-gamma) (CCT-gamma) (hTRiC5)		CCT3	CCT3 CCTG TRIC5
CCT4	P50991	783	0.445556	0.110321	1.03359	-0.144416	0.112445	0.085879	0.216344	0.509185	1.28455	FALSE	P50991	P50991	TCPD_HUMAN	0.361262	T-complex protein 1 subunit delta (TCP-1-delta) (CCT-delta) (Stimulator of TAR RNA-binding)		CCT4	CCT4 CCTD SRB
CCT5	P48643	751	-0.0976865	-0.118196	0.617336	-0.574092	0.26979	0.289241	0.270169	0.492188	-1.03037	FALSE	P48643	P48643	TCPE_HUMAN	-0.0431595	T-complex protein 1 subunit epsilon (TCP-1-epsilon) (CCT-epsilon)		CCT5	CCT5 CCTE KIAA0098
CCT6A	P40227	698	0.350819	0.158348	0.321123	-0.363698	0.190889	0.212447	0.267409	0.331219	1.08421	FALSE	P40227	P40227	TCPZ_HUMAN	0.116648	T-complex protein 1 subunit zeta (TCP-1-zeta) (Acute morphine dependence-related protein 2) (CCT-zeta-1) (HTR3) (Tcp20)		CCT6A	CCT6A CCT6 CCTZ
CCT7	Q99832	1493	0.271191	-0.106757	0.900008	-0.219707	0.172192	0.161551	0.255841	0.50492	1.15764	FALSE	Q99832	Q99832	TCPH_HUMAN	0.211184	T-complex protein 1 subunit eta (TCP-1-eta) (CCT-eta) (HIV-1 Nef-interacting protein)		CCT7	CCT7 CCTH NIP7-1
CCT8	P50990	782	-0.192303	-0.0881216	0.253887	-0.41644	0.177588	0.212447	0.228108	0.279028	-1.07979	FALSE	P50990	P50990	TCPQ_HUMAN	-0.110744	T-complex protein 1 subunit theta (TCP-1-theta) (CCT-theta) (Renal carcinoma antigen NY-REN-15)		CCT8	CCT8 C21orf112 CCTQ KIAA0002
CD151	P48509	749	-0.371357	-0.968505	-0.00352586	-0.576875	0.0632167	0.0402701	0.10256	0.402845	-1.39481	TRUE	P48509	P48509	CD151_HUMAN	-0.480066	CD151 antigen (GP27) (Membrane glycoprotein SFA-1) (Platelet-endothelial tetraspan antigen 3) (PETA-3) (Tetraspanin-24) (Tspan-24) (CD antigen CD151)		CD151	CD151 TSPAN24
CD46	P15529	441					NA	NA	NA	#DIV/0!	#VALUE!	FALSE	P15529	P15529	MCP_HUMAN	NA	Membrane cofactor protein (TLX) (Trophoblast leukocyte common antigen) (CD antigen CD46)		CD46	CD46 MCP MIC10
CD59	P13987	421		-0.978965	-0.981452		0.00795881	0.0168546	0.115041	0.00175827	-1.97275	TRUE	P13987	P13987	CD59_HUMAN	-0.980209	CD59 glycoprotein (1F5 antigen) (20 kDa homologous restriction factor) (HRF-20) (HRF20) (MAC-inhibitory protein) (MAC-IP) (MEM43 antigen) (Membrane attack complex inhibition factor) (MACIF) (Membrane inhibitor of reactive lysis) (MIRL) (Protectin) (CD antigen CD59)		CD59	CD59 MIC11 MIN1 MIN2 MIN3 MSK21
CD63	P08962	332		0.0866572			NA	0.287639	NA	#DIV/0!	1.06191	FALSE	P08962	P08962	CD63_HUMAN	0.0866572	CD63 antigen (Granulophysin) (Lysosomal-associated membrane protein 3) (LAMP-3) (Melanoma-associated antigen ME491) (OMA81H) (Ocular melanoma-associated antigen) (Tetraspanin-30) (Tspan-30) (CD antigen CD63)		CD63	CD63 MLA1 TSPAN30
CDC42	P60953	859	0.873421	1.10266	0.483558	0.51162	0.023359	0.00831883	0.0771403	0.298448	1.67344	TRUE	P60953	P60953	CDC42_HUMAN	0.742815	Cell division control protein 42 homolog (G25K GTP-binding protein)		CDC42	CDC42
CDC5L	Q99459	1480	-1.37987	-1.53296	1.71962		0.241243	0.216159	0.271443	1.83528	-1.31744	FALSE	Q99459	Q99459	CDC5L_HUMAN	-0.397739	Cell division cycle 5-like protein (Cdc5-like protein) (Pombe cdc5-related protein)		CDC5L	CDC5L KIAA0432 PCDC5RP
CDK1	P06493	272		0.446701	2.30507	0.467853	0.105357	0.0354307	0.163634	1.06687	2.10411	TRUE	P06493	P06493	CDK1_HUMAN	1.07321	Cyclin-dependent kinase 1 (CDK1) (EC 2.7.11.22) (EC 2.7.11.23) (Cell division control protein 2 homolog) (Cell division protein kinase 1) (p34 protein kinase)		CDK1	CDK1 CDC2 CDC28A CDKN1 P34CDC2
CDK5RAP3	Q96JB5	1459	0.316172	-1.03915	-1.43899		0.128583	0.0626838	0.0949015	0.919908	-1.64793	FALSE	Q96JB5	Q96JB5	CK5P3_HUMAN	-0.720658	CDK5 regulatory subunit-associated protein 3 (CDK5 activator-binding protein C53) (Protein HSF-27)		CDK5RAP3	CDK5RAP3 IC53 MSTP016 OK/SW-cl.114 PP1553
CEP290	O15078	52		-0.980796			NA	0.0549752	NA	#DIV/0!	-1.97355	FALSE	O15078	O15078	CE290_HUMAN	-0.980796	Centrosomal protein of 290 kDa (Cep290) (Bardet-Biedl syndrome 14 protein) (Cancer/testis antigen 87) (CT87) (Nephrocystin-6) (Tumor antigen se2-2)		CEP290	CEP290 BBS14 KIAA0373 NPHP6
CFL1	P23528	544	1.74502	1.36961	0.584917	0.321409	0.0471989	0.0112102	0.0570975	0.664416	2.00728	TRUE	P23528	P23528	COF1_HUMAN	1.00524	Cofilin-1 (18 kDa phosphoprotein) (p18) (Cofilin, non-muscle isoform)		CFL1	CFL1 CFL
CHCHD2	Q9Y6H1	1685	-1.93494				NA	0.0150776	NA	#DIV/0!	-3.82362	FALSE	Q9Y6H1	Q9Y6H1	CHCH2_HUMAN	-1.93494	Coiled-coil-helix-coiled-coil-helix domain-containing protein 2, mitochondrial (Aging-associated gene 10 protein) (HCV NS2 trans-regulated protein) (NS2TP)		CHCHD2	CHCHD2 C7orf17 AAG10
CHCHD3	Q9NX63	1576	-0.217956	-0.023394	0.0812468	0.0686271	0.245149	0.296307	0.250976	0.138167	-1.01598	FALSE	Q9NX63	Q9NX63	CHCH3_HUMAN	-0.022869	Coiled-coil-helix-coiled-coil-helix domain-containing protein 3, mitochondrial		CHCHD3	CHCHD3 MINOS3
CHD4	Q14839	1195		0.214125			NA	0.234433	NA	#DIV/0!	1.16	FALSE	Q14839	Q14839	CHD4_HUMAN	0.214125	Chromodomain-helicase-DNA-binding protein 4 (CHD-4) (EC 3.6.4.12) (ATP-dependent helicase CHD4) (Mi-2 autoantigen 218 kDa protein) (Mi2-beta)		CHD4	CHD4
CHDH	Q8NE62	1369			-1.78243		NA	0.0178564	NA	#DIV/0!	-3.44004	FALSE	Q8NE62	Q8NE62	CHDH_HUMAN	-1.78243	Choline dehydrogenase, mitochondrial (CDH) (CHD) (EC 1.1.99.1)		CHDH	CHDH
CHTOP	Q9Y3Y2	1666			-3.01614		NA	0.0059193	NA	#DIV/0!	-8.09	FALSE	Q9Y3Y2	Q9Y3Y2	CHTOP_HUMAN	-3.01614	Chromatin target of PRMT1 protein (Friend of PRMT1 protein) (Small arginine- and glycine-rich protein) (SRAG)		CHTOP	CHTOP C1orf77 FOP HT031 PP7704
CISD1	Q9NZ45	1583	1.04377				NA	0.0494473	NA	#DIV/0!	2.06161	FALSE	Q9NZ45	Q9NZ45	CISD1_HUMAN	1.04377	CDGSH iron-sulfur domain-containing protein 1 (MitoNEET)		CISD1	CISD1 C10orf70 ZCD1 MDS029
CISD2	Q8N5K1	1357	0.62118	0.560007	0.133445	1.05384	0.0446106	0.0218535	0.112059	0.376584	1.50746	TRUE	Q8N5K1	Q8N5K1	CISD2_HUMAN	0.592119	CDGSH iron-sulfur domain-containing protein 2 (Endoplasmic reticulum intermembrane small protein) (MitoNEET-related 1 protein) (Miner1) (Nutrient-deprivation autophagy factor-1) (NAF-1)		CISD2	CISD2 CDGSH2 ERIS ZCD2
CKAP4	Q07065	1092	-0.272818	-0.203042	0.146758	0.213065	0.260845	0.293341	0.260561	0.244421	-1.02031	FALSE	Q07065	Q07065	CKAP4_HUMAN	-0.0290091	Cytoskeleton-associated protein 4 (63-kDa cytoskeleton-linking membrane protein) (Climp-63) (p63)		CKAP4	CKAP4
CKAP5	Q14008	1167				-0.978776	NA	0.0550313	NA	#DIV/0!	-1.97079	FALSE	Q14008	Q14008	CKAP5_HUMAN	-0.978776	Cytoskeleton-associated protein 5 (Colonic and hepatic tumor overexpressed gene protein) (Ch-TOG)		CKAP5	CKAP5 KIAA0097
CKB	P12277	402	3.25299	4.54314			0.0662442	0.00142225	0.0115674	0.912275	14.9085	TRUE	P12277	P12277	KCRB_HUMAN	3.89806	Creatine kinase B-type (EC 2.7.3.2) (B-CK) (Creatine kinase B chain)	CK-MM, CK-BB and CK-MB	CKB	CKB CKBB
CLDN6	P56747	842	-1.35813	-1.27766			0.0264539	0.00787284	0.0757342	0.0569073	-2.49302	TRUE	P56747	P56747	CLD6_HUMAN	-1.31789	Claudin-6 (Skullin)		CLDN6	CLDN6 UNQ757/PRO1488
CLIC1	O00299	19	2.46589	2.07302	0.148531	0.613314	0.0635063	0.0168546	0.0493901	1.1183	2.50566	TRUE	O00299	O00299	CLIC1_HUMAN	1.32519	Chloride intracellular channel protein 1 (Chloride channel ABP) (Nuclear chloride ion channel 27) (NCC27) (Regulatory nuclear chloride ion channel protein) (hRNCC)		CLIC1	CLIC1 G6 NCC27
CLTA	P09496	342	-0.295122	-0.254537	-0.191186	-0.0991807	0.0236213	0.10724	0.167884	0.0853702	-1.15669	FALSE	P09496	P09496	CLCA_HUMAN	-0.210006	Clathrin light chain A (Lca)		CLTA	CLTA
CLTC	Q00610	1048	0.557339	0.535316	0.336194	0.308451	0.0143306	0.027667	0.138874	0.130135	1.35128	TRUE	Q00610	Q00610	CLH1_HUMAN	0.434325	Clathrin heavy chain 1 (Clathrin heavy chain on chromosome 17) (CLH-17)		CLTC	CLTC CLH17 CLTCL2 KIAA0034
CLU	P10909	364	2.64973	4.10372	1.79512	3.03611	0.0165155	0.000784465	0.000500533	0.957565	7.44448	TRUE	P10909	P10909	CLUS_HUMAN	2.89617	Clusterin (Aging-associated gene 4 protein) (Apolipoprotein J) (Apo-J) (Complement cytolysis inhibitor) (CLI) (Complement-associated protein SP-40,40) (Ku70-binding protein 1) (NA1/NA2) (Testosterone-repressed prostate message 2) (TRPM-2) [Cleaved into: Clusterin beta chain (ApoJalpha) (Complement cytolysis inhibitor a chain); Clusterin alpha chain (ApoJbeta) (Complement cytolysis inhibitor b cha…	heterodimer alpha/beta	CLU	CLU APOJ CLI KUB1 AAG4
CMPK1	P30085	602	3.03711			1.28398	0.110779	0.0112102	0.0771403	1.23965	4.47084	TRUE	P30085	P30085	KCY_HUMAN	2.16054	UMP-CMP kinase (EC 2.7.4.14) (Cytidine monophosphate kinase) (Cytidylate kinase) (Deoxycytidylate kinase) (Uridine monophosphate kinase) (Uridine monophosphate/cytidine monophosphate kinase) (UMP/CMP kinase) (UMP/CMPK)		CMPK1	CMPK1 CMK CMPK UCK UMK UMPK
CNBP	P62633	931	-0.827467	-0.45635	-0.99058	-1.03343	0.0156019	0.00544339	0.0203638	0.262523	-1.77394	TRUE	P62633	P62633	CNBP_HUMAN	-0.826958	Cellular nucleic acid-binding protein (CNBP) (Zinc finger protein 9)		CNBP	CNBP RNF163 ZNF9
CNDP2	Q96KP4	1466	2.71804				NA	0.00731152	NA	#DIV/0!	6.5798	FALSE	Q96KP4	Q96KP4	CNDP2_HUMAN	2.71804	Cytosolic non-specific dipeptidase (EC 3.4.13.18) (CNDP dipeptidase 2) (Glutamate carboxypeptidase-like protein 1) (Peptidase A)	homodimer	CNDP2	CNDP2 CN2 CPGL PEPA
CNN2	Q99439	1477		0.721406			NA	0.0880189	NA	#DIV/0!	1.64879	FALSE	Q99439	Q99439	CNN2_HUMAN	0.721406	Calponin-2 (Calponin H2, smooth muscle) (Neutral calponin)		CNN2	CNN2
CNP	P09543	345		-0.337783	-0.177329	-0.234406	0.0347203	0.116347	0.173867	0.0813325	-1.18907	FALSE	P09543	P09543	CN37_HUMAN	-0.249839	2',3'-cyclic-nucleotide 3'-phosphodiesterase (CNP) (CNPase) (EC 3.1.4.37)		CNP	CNP
CNPY2	Q9Y2B0	1647		0.786772	-0.575822	-0.0313163	0.273504	0.288976	0.240923	0.685859	1.04238	FALSE	Q9Y2B0	Q9Y2B0	CNPY2_HUMAN	0.0598777	Protein canopy homolog 2 (MIR-interacting saposin-like protein) (Putative secreted protein Zsig9) (Transmembrane protein 4)		CNPY2	CNPY2 MSAP TMEM4 ZSIG9 UNQ1943/PRO4426
COA3	Q9Y2R0	1649	-0.535281	-0.268536		-0.508622	0.0361375	0.0485119	0.10256	0.146915	-1.35424	TRUE	Q9Y2R0	Q9Y2R0	COA3_HUMAN	-0.43748	Cytochrome C oxidase assembly factor 3 homolog, mitochondrial (Coiled-coil domain-containing protein 56)		COA3	COA3 CCDC56 HSPC009
COASY	Q13057	1121	2.24309	2.38892	2.31626	2.74783	0.00532547	0.000328945	0.00118947	0.223928	5.36665	TRUE	Q13057	Q13057	COASY_HUMAN	2.42402	Bifunctional coenzyme A synthase (CoA synthase) (NBP) (POV-2) [Includes: Phosphopantetheine adenylyltransferase (EC 2.7.7.3) (Dephospho-CoA pyrophosphorylase) (Pantetheine-phosphate adenylyltransferase) (PPAT); Dephospho-CoA kinase (DPCK) (EC 2.7.1.24) (Dephosphocoenzyme A kinase) (DPCOAK)]		COASY	COASY PSEC0106
COMT	P21964	517	2.0062	1.40756	1.32517	1.38387	0.0102479	0.000784465	0.0133338	0.318885	2.88926	TRUE	P21964	P21964	COMT_HUMAN	1.5307	Catechol O-methyltransferase (EC 2.1.1.6)		COMT	COMT
COPA	P53621	811	1.3052	1.28435	2.16572	1.75621	0.012546	0.000877278	0.014274	0.41947	3.09056	TRUE	P53621	P53621	COPA_HUMAN	1.62787	Coatomer subunit alpha (Alpha-coat protein) (Alpha-COP) (HEP-COP) (HEPCOP) [Cleaved into: Xenin (Xenopsin-related peptide); Proxenin]	heptamer	COPA	COPA
COPB1	P53618	810	2.16041	1.84497	2.62771	1.97896	0.00836164	0.000402032	0.00303948	0.341846	4.44756	TRUE	P53618	P53618	COPB_HUMAN	2.15301	Coatomer subunit beta (Beta-coat protein) (Beta-COP)		COPB1	COPB1 COPB MSTP026
COPB2	P35606	664	1.12848	1.34887	1.28995	1.46327	0.00603775	0.000784465	0.0232899	0.139444	2.47537	TRUE	P35606	P35606	COPB2_HUMAN	1.30764	Coatomer subunit beta' (Beta'-coat protein) (Beta'-COP) (p102)		COPB2	COPB2
COPE	O14579	39	2.40213			1.44571	0.0826668	0.0061929	0.0917668	0.676292	3.79453	TRUE	O14579	O14579	COPE_HUMAN	1.92392	Coatomer subunit epsilon (Epsilon-coat protein) (Epsilon-COP)		COPE	COPE
COPG1	Q9Y678	1682	1.96978	2.494	1.82582	2.83877	0.0102479	0.000457976	0.00215706	0.469227	4.86382	TRUE	Q9Y678	Q9Y678	COPG1_HUMAN	2.28209	Coatomer subunit gamma-1 (Gamma-1-coat protein) (Gamma-1-COP)		COPG1	COPG1 COPG
COPG2	Q9UBF2	1602					NA	NA	NA	#DIV/0!	#VALUE!	FALSE	Q9UBF2	Q9UBF2	COPG2_HUMAN	NA	Coatomer subunit gamma-2 (Gamma-2-coat protein) (Gamma-2-COP)		COPG2	COPG2
CORO1C	Q9ULV4	1629	0.141179	0.442663	-1.06845		0.244777	0.237391	0.182455	0.799747	-1.11848	FALSE	Q9ULV4	Q9ULV4	COR1C_HUMAN	-0.161537	Coronin-1C (Coronin-3) (hCRNN4)		CORO1C	CORO1C CRNN4
COX20	Q5RI15	1286			-1.03082		NA	0.050108	NA	#DIV/0!	-2.04318	FALSE	Q5RI15	Q5RI15	COX20_HUMAN	-1.03082	Cytochrome c oxidase protein 20 homolog		COX20	COX20 FAM36A
COX4I1	P13073	407	-0.21955	-0.0359914	-0.0471267	-0.0570148	0.074834	0.218513	0.221161	0.0868454	-1.06431	FALSE	P13073	P13073	COX41_HUMAN	-0.0899209	Cytochrome c oxidase subunit 4 isoform 1, mitochondrial (Cytochrome c oxidase polypeptide IV) (Cytochrome c oxidase subunit IV isoform 1) (COX IV-1)		COX4I1	COX4I1 COX4
COX5A	P20674	506	-0.00544657	-0.276089	-0.512815	-0.298674	0.0569851	0.0808621	0.153915	0.207978	-1.20853	FALSE	P20674	P20674	COX5A_HUMAN	-0.273256	Cytochrome c oxidase subunit 5A, mitochondrial (Cytochrome c oxidase polypeptide Va)		COX5A	COX5A
COX5B	P10606	360	-0.614016	-0.181171	-0.429376	-0.492318	0.0252443	0.0310425	0.0964664	0.182263	-1.34651	TRUE	P10606	P10606	COX5B_HUMAN	-0.42922	Cytochrome c oxidase subunit 5B, mitochondrial (Cytochrome c oxidase polypeptide Vb)		COX5B	COX5B
COX6C	P09669	351	0.0377626	0.276542	-0.701479	0.240645	0.271464	0.293341	0.270002	0.455528	-1.02572	FALSE	P09669	P09669	COX6C_HUMAN	-0.0366322	Cytochrome c oxidase subunit 6C (Cytochrome c oxidase polypeptide VIc)		COX6C	COX6C
COX7A2	P14406	426	0.367696	-1.31025	-0.53097	-0.507397	0.110445	0.0689584	0.135979	0.685646	-1.40955	FALSE	P14406	P14406	CX7A2_HUMAN	-0.495231	Cytochrome c oxidase subunit 7A2, mitochondrial (Cytochrome c oxidase subunit VIIa-liver/heart) (Cytochrome c oxidase subunit VIIa-L) (Cytochrome c oxidase subunit VIIaL)		COX7A2	COX7A2 COX7AL
COX7C	P15954	449	0.324247	0.568242	0.414207		0.0298692	0.0482164	0.254251	0.123392	1.35244	TRUE	P15954	P15954	COX7C_HUMAN	0.435565	Cytochrome c oxidase subunit 7C, mitochondrial (Cytochrome c oxidase polypeptide VIIc)		COX7C	COX7C
CPD	O75976	138		-1.07169		2.19284	0.25133	0.201855	NA	2.30837	1.47486	FALSE	O75976	O75976	CBPD_HUMAN	0.560574	Carboxypeptidase D (EC 3.4.17.22) (Metallocarboxypeptidase D) (gp180)		CPD	CPD
CPNE1	Q99829	1492	3.27318	3.66706	2.81533	2.48636	0.00870151	0.000328945	0.000103466	0.51733	8.34252	TRUE	Q99829	Q99829	CPNE1_HUMAN	3.06048	Copine-1 (Copine I)		CPNE1	CPNE1 CPN1
CPNE3	O75131	108				1.10386	NA	0.0450163	NA	#DIV/0!	2.14929	FALSE	O75131	O75131	CPNE3_HUMAN	1.10386	Copine-3 (Copine III)		CPNE3	CPNE3 CPN3 KIAA0636
CPOX	P36551	677			-1.32247		NA	0.0328421	NA	#DIV/0!	-2.50093	FALSE	P36551	P36551	HEM6_HUMAN	-1.32247	Coproporphyrinogen-III oxidase, mitochondrial (COX) (Coprogen oxidase) (Coproporphyrinogenase) (EC 1.3.3.3)	homodimer	CPOX	CPOX CPO CPX
CPS1	P31327	615		0.810109	0.379551	0.555281	0.0401876	0.0288461	0.184284	0.216486	1.49656	TRUE	P31327	P31327	CPSM_HUMAN	0.581647	Carbamoyl-phosphate synthase [ammonia], mitochondrial (EC 6.3.4.16) (Carbamoyl-phosphate synthetase I) (CPSase I)		CPS1	CPS1
CPSF6	Q16630	1258	0.269457	-1.5223		-1.15036	0.120434	0.0533822	0.076418	0.945572	-1.74239	FALSE	Q16630	Q16630	CPSF6_HUMAN	-0.80107	Cleavage and polyadenylation specificity factor subunit 6 (Cleavage and polyadenylation specificity factor 68 kDa subunit) (CFIm68) (CPSF 68 kDa subunit) (Pre-mRNA cleavage factor Im 68 kDa subunit) (Protein HPBRII-4/7)		CPSF6	CPSF6 CFIM68
CPSF7	Q8N684	1358				0.660659	NA	0.099175	NA	#DIV/0!	1.5808	FALSE	Q8N684	Q8N684	CPSF7_HUMAN	0.660659	Cleavage and polyadenylation specificity factor subunit 7 (Cleavage and polyadenylation specificity factor 59 kDa subunit) (CFIm59) (CPSF 59 kDa subunit) (Pre-mRNA cleavage factor Im 59 kDa subunit)		CPSF7	CPSF7
CPT2	P23786	547		1.07573	-0.746219		0.271885	0.266442	NA	1.28831	1.12097	FALSE	P23786	P23786	CPT2_HUMAN	0.164753	Carnitine O-palmitoyltransferase 2, mitochondrial (EC 2.3.1.21) (Carnitine palmitoyltransferase II) (CPT II)		CPT2	CPT2 CPT1
CRAT	P43155	718	0.231761				NA	0.226307	NA	#DIV/0!	1.17427	FALSE	P43155	P43155	CACP_HUMAN	0.231761	Carnitine O-acetyltransferase (Carnitine acetylase) (EC 2.3.1.7) (Carnitine acetyltransferase) (CAT) (CrAT)		CRAT	CRAT CAT1
CRELD1	Q96HD1	1449					NA	NA	NA	#DIV/0!	#VALUE!	FALSE	Q96HD1	Q96HD1	CREL1_HUMAN	NA	Cysteine-rich with EGF-like domain protein 1		CRELD1	CRELD1 CIRRIN UNQ188/PRO214
CRYZ	Q08257	1099	-0.193334	0.441778	-0.403891	-0.183389	0.226517	0.246218	0.228385	0.365423	-1.06047	FALSE	Q08257	Q08257	QOR_HUMAN	-0.0847089	Quinone oxidoreductase (EC 1.6.5.5) (NADPH:quinone reductase) (Zeta-crystallin)		CRYZ	CRYZ
CS	O75390	115	-0.1117	-0.390579	0.312456	0.30124	0.27145	0.29606	0.281623	0.341711	1.01949	FALSE	O75390	O75390	CISY_HUMAN	0.0278542	Citrate synthase, mitochondrial (EC 2.3.3.1)		CS	CS
CSDA	P16989	464	-1.62185				NA	0.0220184	NA	#DIV/0!	-3.07769	FALSE	P16989	P16989	DBPA_HUMAN	-1.62185	DNA-binding protein A (Cold shock domain-containing protein A) (Single-strand DNA-binding protein NF-GMB)		CSDA	CSDA DBPA
CSDE1	O75534	126	0.180849	0.602576		0.187302	0.0793095	0.0916414	0.274518	0.241643	1.25143	FALSE	O75534	O75534	CSDE1_HUMAN	0.323576	Cold shock domain-containing protein E1 (N-ras upstream gene protein) (Protein UNR)		CSDE1	CSDE1 D1S155E KIAA0885 NRU UNR
CSE1L	P55060	822	1.07352	2.08741	1.35876	0.21189	0.0467459	0.00955494	0.0515187	0.775435	2.27032	TRUE	P55060	P55060	XPO2_HUMAN	1.1829	Exportin-2 (Exp2) (Cellular apoptosis susceptibility protein) (Chromosome segregation 1-like protein) (Importin-alpha re-exporter)		CSE1L	CSE1L CAS XPO2
CSNK2A1	P68400	1008		0.267204	0.494397		0.0922314	0.106149	0.22004	0.16065	1.30206	FALSE	P68400	P68400	CSK21_HUMAN	0.380801	Casein kinase II subunit alpha (CK II alpha) (EC 2.7.11.1)		CSNK2A1	CSNK2A1 CK2A1
CSNK2A2	P19784	497	-0.347717				NA	0.182543	NA	#DIV/0!	-1.27255	FALSE	P19784	P19784	CSK22_HUMAN	-0.347717	Casein kinase II subunit alpha' (CK II alpha') (EC 2.7.11.1)		CSNK2A2	CSNK2A2 CK2A2
CSNK2B	P67870	993			0.23603	0.380393	0.0793248	0.13201	0.228477	0.10208	1.23817	FALSE	P67870	P67870	CSK2B_HUMAN	0.308211	Casein kinase II subunit beta (CK II beta) (Phosvitin) (Protein G5a)		CSNK2B	CSNK2B CK2N G5A
CSTB	P04080	225		3.18017			NA	0.00539673	NA	#DIV/0!	9.06414	FALSE	P04080	P04080	CYTB_HUMAN	3.18017	Cystatin-B (CPI-B) (Liver thiol proteinase inhibitor) (Stefin-B)	homodimer	CSTB	CSTB CST6 STFB
CTGF	P29279	588	2.91478	2.15495	2.22149	2.13735	0.00836164	0.000382503	0.0014414	0.373522	5.12355	TRUE	P29279	P29279	CTGF_HUMAN	2.35714	Connective tissue growth factor (CCN family member 2) (Hypertrophic chondrocyte-specific protein 24) (Insulin-like growth factor-binding protein 8) (IBP-8) (IGF-binding protein 8) (IGFBP-8)		CTGF	CTGF CCN2 HCS24 IGFBP8
CTNNB1	P35222	646	-0.687557	0.211072	-1.0557	-1.07389	0.0709786	0.0326618	0.0862436	0.601976	-1.57082	TRUE	P35222	P35222	CTNB1_HUMAN	-0.65152	Catenin beta-1 (Beta-catenin)		CTNNB1	CTNNB1 CTNNB OK/SW-cl.35 PRO2286
CTNND1	O60716	95		0.390051	-0.21593	0.283713	0.181395	0.201269	0.270169	0.323565	1.11158	FALSE	O60716	O60716	CTND1_HUMAN	0.152611	Catenin delta-1 (Cadherin-associated Src substrate) (CAS) (p120 catenin) (p120(ctn)) (p120(cas))		CTNND1	CTNND1 KIAA0384
CTSA	P10619	361		-0.735644			NA	0.0853711	NA	#DIV/0!	-1.66514	FALSE	P10619	P10619	PPGB_HUMAN	-0.735644	Lysosomal protective protein (EC 3.4.16.5) (Carboxypeptidase C) (Carboxypeptidase L) (Cathepsin A) (Protective protein cathepsin A) (PPCA) (Protective protein for beta-galactosidase) [Cleaved into: Lysosomal protective protein 32 kDa chain; Lysosomal protective protein 20 kDa chain]		CTSA	CTSA PPGB
CTSB	P07858	298			-0.855005		NA	0.0683719	NA	#DIV/0!	-1.80877	FALSE	P07858	P07858	CATB_HUMAN	-0.855005	Cathepsin B (EC 3.4.22.1) (APP secretase) (APPS) (Cathepsin B1) [Cleaved into: Cathepsin B light chain; Cathepsin B heavy chain]		CTSB	CTSB CPSB
CTSD	P07339	289	0.292352	0.229789	-0.0749712	-0.162836	0.20104	0.248274	0.274858	0.223754	1.05051	FALSE	P07339	P07339	CATD_HUMAN	0.0710834	Cathepsin D (EC 3.4.23.5) [Cleaved into: Cathepsin D light chain; Cathepsin D heavy chain]		CTSD	CTSD CPSD
CYB5A	P00167	177	-0.817129	-0.477522	-0.732187	-0.674533	0.0105474	0.00741983	0.0337546	0.144301	-1.59698	TRUE	P00167	P00167	CYB5_HUMAN	-0.675343	Cytochrome b5 (Microsomal cytochrome b5 type A) (MCB5)		CYB5A	CYB5A CYB5
CYB5B	O43169	61	-0.513362	-0.688986	-0.369363	-0.902352	0.0206042	0.0119894	0.0478214	0.229973	-1.53529	TRUE	O43169	O43169	CYB5B_HUMAN	-0.618516	Cytochrome b5 type B (Cytochrome b5 outer mitochondrial membrane isoform)		CYB5B	CYB5B CYB5M OMB5
CYB5R3	P00387	181	0.580847	0.508547	0.0982115	0.19055	0.0495571	0.0551226	0.174501	0.23603	1.26974	FALSE	P00387	P00387	NB5R3_HUMAN	0.344539	NADH-cytochrome b5 reductase 3 (B5R) (Cytochrome b5 reductase) (EC 1.6.2.2) (Diaphorase-1) [Cleaved into: NADH-cytochrome b5 reductase 3 membrane-bound form; NADH-cytochrome b5 reductase 3 soluble form]		CYB5R3	CYB5R3 DIA1
CYC1	P08574	318	-0.186992	0.0959028	-0.322361	0.485109	0.280606	0.305127	0.285406	0.356897	1.01249	FALSE	P08574	P08574	CY1_HUMAN	0.0179147	Cytochrome c1, heme protein, mitochondrial (Complex III subunit 4) (Complex III subunit IV) (Cytochrome b-c1 complex subunit 4) (Ubiquinol-cytochrome-c reductase complex cytochrome c1 subunit) (Cytochrome c-1)		CYC1	CYC1
CYCS	P99999	1043	0.563076	0.423957	-1.05885	-0.800656	0.218237	0.201143	0.237032	0.830402	-1.16322	FALSE	P99999	P99999	CYC_HUMAN	-0.218118	Cytochrome c		CYCS	CYCS CYC
CYP27A1	Q02318	1064		-0.538834		-1.82418	0.130291	0.0300709	0.14326	0.908875	-2.26813	TRUE	Q02318	Q02318	CP27A_HUMAN	-1.18151	Sterol 26-hydroxylase, mitochondrial (EC 1.14.13.15) (5-beta-cholestane-3-alpha,7-alpha,12-alpha-triol 27-hydroxylase) (Cytochrome P-450C27/25) (Cytochrome P450 27) (Sterol 27-hydroxylase) (Vitamin D(3) 25-hydroxylase)		CYP27A1	CYP27A1 CYP27
CYP51A1	Q16850	1269	-0.389389	-0.0791912			0.147297	0.173819	0.270169	0.219343	-1.17633	FALSE	Q16850	Q16850	CP51A_HUMAN	-0.23429	Lanosterol 14-alpha demethylase (LDM) (EC 1.14.13.70) (CYPLI) (Cytochrome P450 51A1) (Cytochrome P450-14DM) (Cytochrome P45014DM) (Cytochrome P450LI) (Sterol 14-alpha demethylase)		CYP51A1	CYP51A1 CYP51
DAD1	P61803	890	-0.376398	-0.697336	-0.165088	-0.59529	0.0331912	0.0295784	0.0912866	0.237055	-1.37414	TRUE	P61803	P61803	DAD1_HUMAN	-0.458528	Dolichyl-diphosphooligosaccharide--protein glycosyltransferase subunit DAD1 (Oligosaccharyl transferase subunit DAD1) (EC 2.4.1.119) (Defender against cell death 1) (DAD-1)		DAD1	DAD1
DAK	Q3LXA3	1276	2.58205	2.67334	1.82542	1.48433	0.0126976	0.000696903	0.00245648	0.579859	4.41155	TRUE	Q3LXA3	Q3LXA3	DHAK_HUMAN	2.14129	Bifunctional ATP-dependent dihydroxyacetone kinase/FAD-AMP lyase (cyclizing) [Includes: ATP-dependent dihydroxyacetone kinase (DHA kinase) (EC 2.7.1.28) (EC 2.7.1.29) (Glycerone kinase) (Triokinase) (Triose kinase); FAD-AMP lyase (cyclizing) (EC 4.6.1.15) (FAD-AMP lyase (cyclic FMN forming)) (FMN cyclase)]		DAK	DAK
DAP3	P51398	788	0.66657				NA	0.0983275	NA	#DIV/0!	1.5873	FALSE	P51398	P51398	RT29_HUMAN	0.66657	28S ribosomal protein S29, mitochondrial (MRP-S29) (S29mt) (Death-associated protein 3) (DAP-3) (Ionizing radiation resistance conferring protein)		DAP3	DAP3 MRPS29
DARS	P14868	433	0.987266	1.71813	2.21959	1.56904	0.0152487	0.0012771	0.0149357	0.507293	3.08123	TRUE	P14868	P14868	SYDC_HUMAN	1.62351	Aspartate--tRNA ligase, cytoplasmic (EC 6.1.1.12) (Aspartyl-tRNA synthetase) (AspRS) (Cell proliferation-inducing gene 40 protein)		DARS	DARS PIG40
DARS2	Q6PI48	1301					NA	NA	NA	#DIV/0!	#VALUE!	FALSE	Q6PI48	Q6PI48	SYDM_HUMAN	NA	Aspartate--tRNA ligase, mitochondrial (EC 6.1.1.12) (Aspartyl-tRNA synthetase) (AspRS)		DARS2	DARS2
DAZAP1	Q96EP5	1445			-0.910771	-0.391808	0.109668	0.0502677	0.159867	0.366962	-1.57057	FALSE	Q96EP5	Q96EP5	DAZP1_HUMAN	-0.65129	DAZ-associated protein 1 (Deleted in azoospermia-associated protein 1)		DAZAP1	DAZAP1
DBI	P07108	283		1.42608		0.058889	0.174391	0.0755948	0.249836	0.966753	1.67306	FALSE	P07108	P07108	ACBP_HUMAN	0.742487	Acyl-CoA-binding protein (ACBP) (Diazepam-binding inhibitor) (DBI) (Endozepine) (EP)		DBI	DBI
DBN1	Q16643	1259		-0.458044			NA	0.146451	NA	#DIV/0!	-1.37368	FALSE	Q16643	Q16643	DREB_HUMAN	-0.458044	Drebrin (Developmentally-regulated brain protein)		DBN1	DBN1 D0S117E
DCXR	Q7Z4W1	1328	0.967109	1.18574	0.348599	0.617102	0.0294532	0.00917673	0.0771403	0.370712	1.7167	TRUE	Q7Z4W1	Q7Z4W1	DCXR_HUMAN	0.779639	L-xylulose reductase (XR) (EC 1.1.1.10) (Carbonyl reductase II) (Dicarbonyl/L-xylulose reductase) (Kidney dicarbonyl reductase) (kiDCR) (Sperm surface protein P34H)		DCXR	DCXR
DDB1	Q16531	1255	-0.432372	0.401854			0.291388	0.3135	0.328544	0.589887	-1.01063	FALSE	Q16531	Q16531	DDB1_HUMAN	-0.0152591	DNA damage-binding protein 1 (DDB p127 subunit) (DNA damage-binding protein a) (DDBa) (Damage-specific DNA-binding protein 1) (HBV X-associated protein 1) (XAP-1) (UV-damaged DNA-binding factor) (UV-damaged DNA-binding protein 1) (UV-DDB 1) (XPE-binding factor) (XPE-BF) (Xeroderma pigmentosum group E-complementing protein) (XPCe)		DDB1	DDB1 XAP1
DDI2	Q5TDH0	1290	2.03503				NA	0.0134463	NA	#DIV/0!	4.09832	FALSE	Q5TDH0	Q5TDH0	DDI2_HUMAN	2.03503	Protein DDI1 homolog 2		DDI2	DDI2
DDOST	P39656	694	-0.764273	-0.462605	0.151602	-0.36371	0.0826967	0.0678441	0.146116	0.381101	-1.2832	FALSE	P39656	P39656	OST48_HUMAN	-0.359746	Dolichyl-diphosphooligosaccharide--protein glycosyltransferase 48 kDa subunit (DDOST 48 kDa subunit) (Oligosaccharyl transferase 48 kDa subunit) (EC 2.4.1.119)		DDOST	DDOST KIAA0115 OST48 OK/SW-cl.45
DDX1	Q92499	1391	0.171569	0.598077		0.383774	0.0610924	0.0662887	0.285419	0.213255	1.30538	FALSE	Q92499	Q92499	DDX1_HUMAN	0.384473	ATP-dependent RNA helicase DDX1 (EC 3.6.4.13) (DEAD box protein 1) (DEAD box protein retinoblastoma) (DBP-RB)		DDX1	DDX1
DDX17	Q92841	1406	-0.0192479	-0.135401	-0.00998585	0.439416	0.215634	0.253453	0.259116	0.253649	1.04877	FALSE	Q92841	Q92841	DDX17_HUMAN	0.0686952	Probable ATP-dependent RNA helicase DDX17 (EC 3.6.4.13) (DEAD box protein 17) (DEAD box protein p72) (RNA-dependent helicase p72)		DDX17	DDX17
DDX18	Q9NVP1	1572	-0.608951	-0.0943471	0.0784693	-0.102236	0.128583	0.15034	0.198992	0.296747	-1.13427	FALSE	Q9NVP1	Q9NVP1	DDX18_HUMAN	-0.181766	ATP-dependent RNA helicase DDX18 (EC 3.6.4.13) (DEAD box protein 18) (Myc-regulated DEAD box protein) (MrDb)		DDX18	DDX18
DDX19A	Q9NUU7	1568	1.06361	1.68153	2.68719		0.0495571	0.00507867	0.0618489	0.819468	3.50831	TRUE	Q9NUU7	Q9NUU7	DD19A_HUMAN	1.81078	ATP-dependent RNA helicase DDX19A (EC 3.6.4.13) (DDX19-like protein) (DEAD box protein 19A)		DDX19A	DDX19A DDX19L
DDX21	Q9NR30	1557	-0.545379	-0.487762	0.333145	-0.342195	0.122648	0.116194	0.181704	0.404925	-1.19793	FALSE	Q9NR30	Q9NR30	DDX21_HUMAN	-0.260548	Nucleolar RNA helicase 2 (EC 3.6.4.13) (DEAD box protein 21) (Gu-alpha) (Nucleolar RNA helicase Gu) (Nucleolar RNA helicase II) (RH II/Gu)		DDX21	DDX21
DDX24	Q9GZR7	1527		-1.0533			NA	0.0485119	NA	#DIV/0!	-2.07527	FALSE	Q9GZR7	Q9GZR7	DDX24_HUMAN	-1.0533	ATP-dependent RNA helicase DDX24 (EC 3.6.4.13) (DEAD box protein 24)		DDX24	DDX24
DDX27	Q96GQ7	1448	-1.09465	-1.16893	-0.767159	-0.452658	0.0212278	0.00563753	0.0154725	0.328926	-1.82874	TRUE	Q96GQ7	Q96GQ7	DDX27_HUMAN	-0.87085	Probable ATP-dependent RNA helicase DDX27 (EC 3.6.4.13) (DEAD box protein 27)		DDX27	DDX27 RHLP HSPC259 PP3241
DDX39A	O00148	11		-0.936031	1.16018	0.058853	0.272826	0.282807	0.317601	1.04856	1.06757	FALSE	O00148	O00148	DX39A_HUMAN	0.0943351	ATP-dependent RNA helicase DDX39A (EC 3.6.4.13) (DEAD box protein 39) (Nuclear RNA helicase URH49)		DDX39A	DDX39A DDX39
DDX39B	Q13838	1156	0.0911699	0.0576964	0.0398112	0.064231	0.0170864	0.248901	0.258758	0.0212971	1.0448	FALSE	Q13838	Q13838	DX39B_HUMAN	0.0632271	Spliceosome RNA helicase DDX39B (EC 3.6.4.13) (56 kDa U2AF65-associated protein) (ATP-dependent RNA helicase p47) (DEAD box protein UAP56) (HLA-B-associated transcript 1 protein)		DDX39B	DDX39B BAT1 UAP56
DDX3X	O00571	34	-0.132136	-0.160604	0.287716	0.239864	0.222111	0.263134	0.264628	0.237894	1.04153	FALSE	O00571	O00571	DDX3X_HUMAN	0.0587101	ATP-dependent RNA helicase DDX3X (EC 3.6.4.13) (DEAD box protein 3, X-chromosomal) (DEAD box, X isoform) (Helicase-like protein 2) (HLP2)		DDX3X	DDX3X DBX DDX3
DDX46	Q7L014	1317		-1.86827	-0.0741192		0.174445	0.066116	0.250332	1.26866	-1.96046	FALSE	Q7L014	Q7L014	DDX46_HUMAN	-0.971194	Probable ATP-dependent RNA helicase DDX46 (EC 3.6.4.13) (DEAD box protein 46) (PRP5 homolog)		DDX46	DDX46 KIAA0801
DDX5	P17844	471	-1.57962	-1.21572	-0.216098	-0.793992	0.0422772	0.0103085	0.0238579	0.585939	-1.93369	TRUE	P17844	P17844	DDX5_HUMAN	-0.951357	Probable ATP-dependent RNA helicase DDX5 (EC 3.6.4.13) (DEAD box protein 5) (RNA helicase p68)		DDX5	DDX5 G17P1 HELR HLR1
DDX50	Q9BQ39	1498			2.90939		NA	0.00627388	NA	#DIV/0!	7.51298	FALSE	Q9BQ39	Q9BQ39	DDX50_HUMAN	2.90939	ATP-dependent RNA helicase DDX50 (EC 3.6.4.13) (DEAD box protein 50) (Gu-beta) (Nucleolar protein Gu2)		DDX50	DDX50
DECR1	Q16698	1260	-0.627246	-0.331566	-0.421778	0.318349	0.12174	0.114131	0.188236	0.408463	-1.2021	FALSE	Q16698	Q16698	DECR_HUMAN	-0.26556	2,4-dienoyl-CoA reductase, mitochondrial (EC 1.3.1.34) (2,4-dienoyl-CoA reductase [NADPH]) (4-enoyl-CoA reductase [NADPH])		DECR1	DECR1 DECR
DEK	P35659	668	-0.617334	-0.435315	-1.0437	-1.25697	0.0272097	0.007434	0.0238579	0.378018	-1.78798	TRUE	P35659	P35659	DEK_HUMAN	-0.838328	Protein DEK		DEK	DEK
DHCR24	Q15392	1230	-0.578077	0.43301	0.708264	-0.390119	0.2745	0.293341	0.313035	0.623969	1.03045	FALSE	Q15392	Q15392	DHC24_HUMAN	0.0432694	Delta(24)-sterol reductase (EC 1.3.1.72) (24-dehydrocholesterol reductase) (3-beta-hydroxysterol delta-24-reductase) (Diminuto/dwarf1 homolog) (Seladin-1)		DHCR24	DHCR24 KIAA0018
DHCR7	Q9UBM7	1604	0.118789	0.0110455	-0.331391	-0.207616	0.152834	0.213214	0.218417	0.20437	-1.07348	FALSE	Q9UBM7	Q9UBM7	DHCR7_HUMAN	-0.102293	7-dehydrocholesterol reductase (7-DHC reductase) (EC 1.3.1.21) (Putative sterol reductase SR-2) (Sterol Delta(7)-reductase)		DHCR7	DHCR7 D7SR
DHRS2	Q13268	1137	0.300827	0.137104	0.0719846	0.0435798	0.0625589	0.168267	0.236124	0.115161	1.10066	FALSE	Q13268	Q13268	DHRS2_HUMAN	0.138374	Dehydrogenase/reductase SDR family member 2 (EC 1.1.1.-) (Dicarbonyl reductase HEP27) (Protein D)		DHRS2	DHRS2
DHRS4	Q9BTZ2	1509					NA	NA	NA	#DIV/0!	#VALUE!	FALSE	Q9BTZ2	Q9BTZ2	DHRS4_HUMAN	NA	Dehydrogenase/reductase SDR family member 4 (EC 1.1.1.184) (NADPH-dependent carbonyl reductase/NADP-retinol dehydrogenase) (CR) (PHCR) (NADPH-dependent retinol dehydrogenase/reductase) (NRDR) (humNRDR) (Peroxisomal short-chain alcohol dehydrogenase) (PSCD) (SCAD-SRL) (Short-chain dehydrogenase/reductase family member 4)		DHRS4	DHRS4 UNQ851/PRO1800
DHX15	O43143	60	-0.246445	0.21084	0.887765	0.275876	0.129818	0.114659	0.215795	0.465942	1.21589	FALSE	O43143	O43143	DHX15_HUMAN	0.282009	Putative pre-mRNA-splicing factor ATP-dependent RNA helicase DHX15 (EC 3.6.4.13) (ATP-dependent RNA helicase #46) (DEAH box protein 15)		DHX15	DHX15 DBP1 DDX15
DHX9	Q08211	1098	-0.349501	-0.39124	0.0619275	-0.131516	0.0804154	0.123997	0.183094	0.209915	-1.15076	FALSE	Q08211	Q08211	DHX9_HUMAN	-0.202582	ATP-dependent RNA helicase A (RHA) (EC 3.6.4.13) (DEAH box protein 9) (Leukophysin) (LKP) (Nuclear DNA helicase II) (NDH II)		DHX9	DHX9 DDX9 LKP NDH2
DKC1	O60832	104	-1.02069	-1.02235	-1.14267	-1.01805	0.00385286	0.00142225	0.00500572	0.0611796	-2.07188	TRUE	O60832	O60832	DKC1_HUMAN	-1.05094	H/ACA ribonucleoprotein complex subunit 4 (EC 5.4.99.-) (CBF5 homolog) (Dyskerin) (Nopp140-associated protein of 57 kDa) (Nucleolar protein NAP57) (Nucleolar protein family A member 4) (snoRNP protein DKC1)		DKC1	DKC1 NOLA4
DLAT	P10515	358	0.283999	0.438932	0.0388027	0.186112	0.0516402	0.0970682	0.20343	0.168184	1.17851	FALSE	P10515	P10515	ODP2_HUMAN	0.236961	Dihydrolipoyllysine-residue acetyltransferase component of pyruvate dehydrogenase complex, mitochondrial (EC 2.3.1.12) (70 kDa mitochondrial autoantigen of primary biliary cirrhosis) (PBC) (Dihydrolipoamide acetyltransferase component of pyruvate dehydrogenase complex) (M2 antigen complex 70 kDa subunit) (Pyruvate dehydrogenase complex component E2) (PDC-E2) (PDCE2)		DLAT	DLAT DLTA
DLD	P09622	346	-0.828201	-0.228431	-0.141579	-0.133522	0.0771231	0.0706179	0.142432	0.332963	-1.25957	FALSE	P09622	P09622	DLDH_HUMAN	-0.332933	Dihydrolipoyl dehydrogenase, mitochondrial (EC 1.8.1.4) (Dihydrolipoamide dehydrogenase) (Glycine cleavage system L protein)		DLD	DLD GCSL LAD PHE3
DLK1	P80370	1023					NA	NA	NA	#DIV/0!	#VALUE!	FALSE	P80370	P80370	DLK1_HUMAN	NA	Protein delta homolog 1 (DLK-1) (pG2) [Cleaved into: Fetal antigen 1 (FA1)]		DLK1	DLK1 DLK
DLST	P36957	682	-0.065447	0.149992	-0.513624	-0.185829	0.139403	0.171123	0.204537	0.277245	-1.11244	FALSE	P36957	P36957	ODO2_HUMAN	-0.153727	Dihydrolipoyllysine-residue succinyltransferase component of 2-oxoglutarate dehydrogenase complex, mitochondrial (EC 2.3.1.61) (2-oxoglutarate dehydrogenase complex component E2) (OGDC-E2) (Dihydrolipoamide succinyltransferase component of 2-oxoglutarate dehydrogenase complex) (E2K)		DLST	DLST DLTS
DNAJA1	P31689	616	1.62114	0.967557	2.7347	2.05541	0.0234133	0.00205578	0.0112139	0.742934	3.59179	TRUE	P31689	P31689	DNJA1_HUMAN	1.8447	DnaJ homolog subfamily A member 1 (DnaJ protein homolog 2) (HSDJ) (Heat shock 40 kDa protein 4) (Heat shock protein J2) (HSJ-2) (Human DnaJ protein 2) (hDj-2)		DNAJA1	DNAJA1 DNAJ2 HDJ2 HSJ2 HSPF4
DNAJA2	O60884	106	1.6988	1.4834	1.73598	1.39096	0.00603775	0.000515526	0.0118938	0.166817	2.98408	TRUE	O60884	O60884	DNJA2_HUMAN	1.57729	DnaJ homolog subfamily A member 2 (Cell cycle progression restoration gene 3 protein) (Dnj3) (Dj3) (HIRA-interacting protein 4) (Renal carcinoma antigen NY-REN-14)		DNAJA2	DNAJA2 CPR3 HIRIP4
DNAJA3	Q96EY1	1446				0.116566	NA	0.275489	NA	#DIV/0!	1.08415	FALSE	Q96EY1	Q96EY1	DNJA3_HUMAN	0.116566	DnaJ homolog subfamily A member 3, mitochondrial (DnaJ protein Tid-1) (hTid-1) (Hepatocellular carcinoma-associated antigen 57) (Tumorous imaginal discs protein Tid56 homolog)		DNAJA3	DNAJA3 HCA57 TID1
DNAJB1	P25685	556	2.03071	1.87778		2.08178	0.00795881	0.000696903	0.031285	0.106154	3.99102	TRUE	P25685	P25685	DNJB1_HUMAN	1.99676	DnaJ homolog subfamily B member 1 (DnaJ protein homolog 1) (Heat shock 40 kDa protein 1) (HSP40) (Heat shock protein 40) (Human DnaJ protein 1) (hDj-1)		DNAJB1	DNAJB1 DNAJ1 HDJ1 HSPF1
DNAJB11	Q9UBS4	1606	1.10672	0.881535	-0.0644992	0.108008	0.0893269	0.0524061	0.182626	0.57322	1.42202	FALSE	Q9UBS4	Q9UBS4	DJB11_HUMAN	0.507941	DnaJ homolog subfamily B member 11 (APOBEC1-binding protein 2) (ABBP-2) (DnaJ protein homolog 9) (ER-associated DNAJ) (ER-associated Hsp40 co-chaperone) (ER-associated dnaJ protein 3) (ERdj3) (ERj3p) (HEDJ) (Human DnaJ protein 9) (hDj-9) (PWP1-interacting protein 4)		DNAJB11	DNAJB11 EDJ ERJ3 HDJ9 PSEC0121 UNQ537/PRO1080
DNAJC10	Q8IXB1	1345					NA	NA	NA	#DIV/0!	#VALUE!	FALSE	Q8IXB1	Q8IXB1	DJC10_HUMAN	NA	DnaJ homolog subfamily C member 10 (ER-resident protein ERdj5) (Macrothioredoxin) (MTHr)		DNAJC10	DNAJC10 ERDJ5 UNQ495/PRO1012
DNAJC11	Q9NVH1	1569		-0.545719		0.145426	0.224467	0.208891	0.273964	0.488714	-1.14882	FALSE	Q9NVH1	Q9NVH1	DJC11_HUMAN	-0.200147	DnaJ homolog subfamily C member 11		DNAJC11	DNAJC11
DNAJC3	Q13217	1131	0.689635		-1.04608		0.26979	0.259021	0.261784	1.22733	-1.13149	FALSE	Q13217	Q13217	DNJC3_HUMAN	-0.178221	DnaJ homolog subfamily C member 3 (Endoplasmic reticulum DnaJ protein 6) (ERdj6) (Interferon-induced, double-stranded RNA-activated protein kinase inhibitor) (Protein kinase inhibitor of 58 kDa) (Protein kinase inhibitor p58)		DNAJC3	DNAJC3 P58IPK PRKRI
DPM1	O60762	96		1.77285	1.07464	-0.710401	0.164648	0.0987197	0.375752	1.28065	1.63849	FALSE	O60762	O60762	DPM1_HUMAN	0.712363	Dolichol-phosphate mannosyltransferase (EC 2.4.1.83) (Dolichol-phosphate mannose synthase) (DPM synthase) (Dolichyl-phosphate beta-D-mannosyltransferase) (Mannose-P-dolichol synthase) (MPD synthase)		DPM1	DPM1
DPP4	P27487	576	-0.883528	-0.860392	-1.7189	-1.74697	0.0215793	0.00289685	0.00410558	0.497305	-2.46647	TRUE	P27487	P27487	DPP4_HUMAN	-1.30245	Dipeptidyl peptidase 4 (EC 3.4.14.5) (ADABP) (Adenosine deaminase complexing protein 2) (ADCP-2) (Dipeptidyl peptidase IV) (DPP IV) (T-cell activation antigen CD26) (TP103) (CD antigen CD26) [Cleaved into: Dipeptidyl peptidase 4 membrane form (Dipeptidyl peptidase IV membrane form); Dipeptidyl peptidase 4 soluble form (Dipeptidyl peptidase IV soluble form)]		DPP4	DPP4 ADCP2 CD26
DPYSL2	Q16555	1256			-0.904749		NA	0.0626063	NA	#DIV/0!	-1.87222	FALSE	Q16555	Q16555	DPYL2_HUMAN	-0.904749	Dihydropyrimidinase-related protein 2 (DRP-2) (Collapsin response mediator protein 2) (CRMP-2) (N2A3) (Unc-33-like phosphoprotein 2) (ULIP-2)		DPYSL2	DPYSL2 CRMP2 ULIP2
DSG2	Q14126	1170			-1.41682		NA	0.0291069	NA	#DIV/0!	-2.66997	FALSE	Q14126	Q14126	DSG2_HUMAN	-1.41682	Desmoglein-2 (Cadherin family member 5) (HDGC)		DSG2	DSG2 CDHF5
DSP	P15924	446	-0.52167	-0.343331	-0.18646	0.113708	0.0904622	0.111003	0.178352	0.269486	-1.17645	FALSE	P15924	P15924	DESP_HUMAN	-0.234438	Desmoplakin (DP) (250/210 kDa paraneoplastic pemphigus antigen)		DSP	DSP
DSTN	P60981	862	1.14358			0.396187	0.122634	0.0441828	0.224687	0.528486	1.70513	TRUE	P60981	P60981	DEST_HUMAN	0.769883	Destrin (Actin-depolymerizing factor) (ADF)		DSTN	DSTN ACTDP DSN
DYNC1H1	Q14204	1177	1.94325	2.37093	3.11129	1.93464	0.0116923	0.000515526	0.00197811	0.553044	5.06312	TRUE	Q14204	Q14204	DYHC1_HUMAN	2.34003	Cytoplasmic dynein 1 heavy chain 1 (Cytoplasmic dynein heavy chain 1) (Dynein heavy chain, cytosolic)		DYNC1H1	DYNC1H1 DHC1 DNCH1 DNCL DNECL DYHC KIAA0325
DYNC2H1	Q8NCM8	1368			-1.05492		NA	0.0485119	NA	#DIV/0!	-2.07761	FALSE	Q8NCM8	Q8NCM8	DYHC2_HUMAN	-1.05492	Cytoplasmic dynein 2 heavy chain 1 (Cytoplasmic dynein 2 heavy chain) (Dynein cytoplasmic heavy chain 2) (Dynein heavy chain 11) (hDHC11) (Dynein heavy chain isotype 1B)		DYNC2H1	DYNC2H1 DHC1B DHC2 DNCH2 DYH1B KIAA1997
DYNLL1	P63167	982			1.18779	0.735947	0.0794273	0.0215852	0.145553	0.319503	1.94783	TRUE	P63167	P63167	DYL1_HUMAN	0.96187	Dynein light chain 1, cytoplasmic (8 kDa dynein light chain) (DLC8) (Dynein light chain LC8-type 1) (Protein inhibitor of neuronal nitric oxide synthase) (PIN)		DYNLL1	DYNLL1 DLC1 DNCL1 DNCLC1 HDLC1
DYNLL2	Q96FJ2	1447			1.24797		NA	0.0364847	NA	#DIV/0!	2.37506	FALSE	Q96FJ2	Q96FJ2	DYL2_HUMAN	1.24797	Dynein light chain 2, cytoplasmic (8 kDa dynein light chain b) (DLC8b) (Dynein light chain LC8-type 2)		DYNLL2	DYNLL2 DLC2
ECH1	Q13011	1120	-0.106923	-0.309535	-0.598956	-0.529612	0.0390785	0.0429028	0.112986	0.223387	-1.307	TRUE	Q13011	Q13011	ECH1_HUMAN	-0.386257	Delta(3,5)-Delta(2,4)-dienoyl-CoA isomerase, mitochondrial (EC 5.3.3.-)		ECH1	ECH1
ECHS1	P30084	601	0.626617	0.602736	0.165492	0.380325	0.0299341	0.0306175	0.142146	0.216154	1.36018	TRUE	P30084	P30084	ECHM_HUMAN	0.443793	Enoyl-CoA hydratase, mitochondrial (EC 4.2.1.17) (Enoyl-CoA hydratase 1) (Short-chain enoyl-CoA hydratase) (SCEH)		ECHS1	ECHS1
ECI1	P42126	706	-0.382775	-0.0987769	-0.85807	0.133569	0.112999	0.099175	0.16735	0.42691	-1.23244	FALSE	P42126	P42126	ECI1_HUMAN	-0.301513	Enoyl-CoA delta isomerase 1, mitochondrial (EC 5.3.3.8) (3,2-trans-enoyl-CoA isomerase) (Delta(3),Delta(2)-enoyl-CoA isomerase) (D3,D2-enoyl-CoA isomerase) (Dodecenoyl-CoA isomerase)		ECI1	ECI1 DCI
ECI2	O75521	123	0.553729	0.198345	-0.154128	0.439587	0.0957803	0.102902	0.213119	0.312959	1.19697	FALSE	O75521	O75521	ECI2_HUMAN	0.259383	Enoyl-CoA delta isomerase 2, mitochondrial (EC 5.3.3.8) (DRS-1) (Delta(3),delta(2)-enoyl-CoA isomerase) (D3,D2-enoyl-CoA isomerase) (Diazepam-binding inhibitor-related protein 1) (DBI-related protein 1) (Dodecenoyl-CoA isomerase) (Hepatocellular carcinoma-associated antigen 88) (Peroxisomal 3,2-trans-enoyl-CoA isomerase) (pECI) (Renal carcinoma antigen NY-REN-1)		ECI2	ECI2 DRS1 HCA88 PECI
EDF1	O60869	105	-2.15391	-1.42104			0.074491	0.0059193	0.03807	0.518215	-3.4521	TRUE	O60869	O60869	EDF1_HUMAN	-1.78748	Endothelial differentiation-related factor 1 (EDF-1) (Multiprotein-bridging factor 1) (MBF1)		EDF1	EDF1
EEF1A1	P68104	1001	2.44324	2.09728	2.25503	1.7383	0.00790404	0.000382503	0.00284503	0.299	4.38769	TRUE	P68104	P68104	EF1A1_HUMAN	2.13346	Elongation factor 1-alpha 1 (EF-1-alpha-1) (Elongation factor Tu) (EF-Tu) (Eukaryotic elongation factor 1 A-1) (eEF1A-1) (Leukocyte receptor cluster member 7)		EEF1A1	EEF1A1 EEF1A EF1A LENG7
EEF1B2	P24534	548	0.165952	0.361248	1.25032	0.476726	0.0635063	0.0329172	0.112986	0.475467	1.47791	TRUE	P24534	P24534	EF1B_HUMAN	0.563563	Elongation factor 1-beta (EF-1-beta)		EEF1B2	EEF1B2 EEF1B EF1B
EEF1D	P29692	590	-0.267405	0.262404	1.48044	0.941192	0.101218	0.0550313	0.16735	0.765481	1.52009	FALSE	P29692	P29692	EF1D_HUMAN	0.604159	Elongation factor 1-delta (EF-1-delta) (Antigen NY-CO-4)		EEF1D	EEF1D EF1D
EEF1G	P26641	570	0.64908	0.746708	1.50732	0.443147	0.037077	0.0102064	0.0672474	0.464727	1.78579	TRUE	P26641	P26641	EF1G_HUMAN	0.836564	Elongation factor 1-gamma (EF-1-gamma) (eEF-1B gamma)		EEF1G	EEF1G EF1G PRO1608
EEF2	P13639	409	1.93258	2.27269	1.78644	1.23945	0.0116923	0.000703411	0.00689154	0.43018	3.50105	TRUE	P13639	P13639	EF2_HUMAN	1.80779	Elongation factor 2 (EF-2)		EEF2	EEF2 EF2
EFTUD2	Q15029	1203	-0.839025	-0.144653	-0.379251	-0.315527	0.0516095	0.0420258	0.103631	0.296632	-1.33757	TRUE	Q15029	Q15029	U5S1_HUMAN	-0.419614	116 kDa U5 small nuclear ribonucleoprotein component (Elongation factor Tu GTP-binding domain-containing protein 2) (SNU114 homolog) (hSNU114) (U5 snRNP-specific protein, 116 kDa) (U5-116 kDa)		EFTUD2	EFTUD2 KIAA0031 SNRP116
EHHADH	Q08426	1101		-0.456343		-0.651789	0.0685587	0.0582231	0.198992	0.138201	-1.46822	FALSE	Q08426	Q08426	ECHP_HUMAN	-0.554066	Peroxisomal bifunctional enzyme (PBE) (PBFE) [Includes: Enoyl-CoA hydratase/3,2-trans-enoyl-CoA isomerase (EC 4.2.1.17) (EC 5.3.3.8); 3-hydroxyacyl-CoA dehydrogenase (EC 1.1.1.35)]		EHHADH	EHHADH ECHD
EIF1AX	P47813	742				1.15546	NA	0.0420258	NA	#DIV/0!	2.22756	FALSE	P47813	P47813	IF1AX_HUMAN	1.15546	Eukaryotic translation initiation factor 1A, X-chromosomal (eIF-1A X isoform) (Eukaryotic translation initiation factor 4C) (eIF-4C)		EIF1AX	EIF1AX EIF1A EIF4C
EIF1AY	O14602	40		0.253593			NA	0.218032	NA	#DIV/0!	1.19217	FALSE	O14602	O14602	IF1AY_HUMAN	0.253593	Eukaryotic translation initiation factor 1A, Y-chromosomal (eIF-1A Y isoform) (Eukaryotic translation initiation factor 4C) (eIF-4C)		EIF1AY	EIF1AY
EIF2AK2	P19525	495			0.732454		NA	0.085861	NA	#DIV/0!	1.66146	FALSE	P19525	P19525	E2AK2_HUMAN	0.732454	Interferon-induced, double-stranded RNA-activated protein kinase (EC 2.7.11.1) (Eukaryotic translation initiation factor 2-alpha kinase 2) (eIF-2A protein kinase 2) (Interferon-inducible RNA-dependent protein kinase) (P1/eIF-2A protein kinase) (Protein kinase RNA-activated) (PKR) (Tyrosine-protein kinase EIF2AK2) (EC 2.7.10.2) (p68 kinase)		EIF2AK2	EIF2AK2 PKR PRKR
EIF2S1	P05198	258	-1.0389	-0.587131	-0.224475		0.0712276	0.0348969	0.106461	0.408025	-1.53351	TRUE	P05198	P05198	IF2A_HUMAN	-0.616836	Eukaryotic translation initiation factor 2 subunit 1 (Eukaryotic translation initiation factor 2 subunit alpha) (eIF-2-alpha) (eIF-2A) (eIF-2alpha)		EIF2S1	EIF2S1 EIF2A
EIF2S2	P20042	499	-0.033783	-0.0544419	0.162034	-0.0444309	0.27401	0.3135	0.259584	0.103471	1.0051	FALSE	P20042	P20042	IF2B_HUMAN	0.00734461	Eukaryotic translation initiation factor 2 subunit 2 (Eukaryotic translation initiation factor 2 subunit beta) (eIF-2-beta)		EIF2S2	EIF2S2 EIF2B
EIF2S3	P41091	704	-0.553845	-0.693068	-0.760509	-1.17763	0.0170864	0.00609571	0.0221932	0.268411	-1.7366	TRUE	P41091	P41091	IF2G_HUMAN	-0.796263	Eukaryotic translation initiation factor 2 subunit 3 (Eukaryotic translation initiation factor 2 subunit gamma X) (eIF-2-gamma X) (eIF-2gX)		EIF2S3	EIF2S3 EIF2G
EIF3A	Q14152	1173	0.749856	1.08601	1.49123	0.499829	0.0272097	0.0059193	0.0481838	0.429712	1.94091	TRUE	Q14152	Q14152	EIF3A_HUMAN	0.95673	Eukaryotic translation initiation factor 3 subunit A (eIF3a) (Eukaryotic translation initiation factor 3 subunit 10) (eIF-3-theta) (eIF3 p167) (eIF3 p180) (eIF3 p185)		EIF3A	EIF3A EIF3S10 KIAA0139
EIF3B	P55884	834		0.357519			NA	0.179079	NA	#DIV/0!	1.28122	FALSE	P55884	P55884	EIF3B_HUMAN	0.357519	Eukaryotic translation initiation factor 3 subunit B (eIF3b) (Eukaryotic translation initiation factor 3 subunit 9) (Prt1 homolog) (hPrt1) (eIF-3-eta) (eIF3 p110) (eIF3 p116)		EIF3B	EIF3B EIF3S9
EIF3C; EIF3CL	Q99613	1485	-0.507001	-0.419649			0.0488739	0.0765419	0.240142	0.0617669	-1.37872	FALSE	Q99613	Q99613	EIF3C_HUMAN	-0.463325	Eukaryotic translation initiation factor 3 subunit C (eIF3c) (Eukaryotic translation initiation factor 3 subunit 8) (eIF3 p110)		EIF3C; EIF3CL	EIF3C EIF3S8; EIF3CL
EIF3E	P60228	847	0.265203	0.409376			0.0756782	0.120199	0.281013	0.101945	1.26338	FALSE	P60228	P60228	EIF3E_HUMAN	0.337289	Eukaryotic translation initiation factor 3 subunit E (eIF3e) (Eukaryotic translation initiation factor 3 subunit 6) (Viral integration site protein INT-6 homolog) (eIF-3 p48)		EIF3E	EIF3E EIF3S6 INT6
EIF3F	O00303	20		-0.532099			NA	0.126456	NA	#DIV/0!	-1.44603	FALSE	O00303	O00303	EIF3F_HUMAN	-0.532099	Eukaryotic translation initiation factor 3 subunit F (eIF3f) (Deubiquitinating enzyme eIF3f) (EC 3.4.19.12) (Eukaryotic translation initiation factor 3 subunit 5) (eIF-3-epsilon) (eIF3 p47)		EIF3F	EIF3F EIF3S5
EIF3G	O75821	131	0.0178159				NA	0.313631	NA	#DIV/0!	1.01243	FALSE	O75821	O75821	EIF3G_HUMAN	0.0178159	Eukaryotic translation initiation factor 3 subunit G (eIF3g) (Eukaryotic translation initiation factor 3 RNA-binding subunit) (eIF-3 RNA-binding subunit) (Eukaryotic translation initiation factor 3 subunit 4) (eIF-3-delta) (eIF3 p42) (eIF3 p44)		EIF3G	EIF3G EIF3S4
EIF3H	O15372	58		-0.170378			NA	0.253284	NA	#DIV/0!	-1.12535	FALSE	O15372	O15372	EIF3H_HUMAN	-0.170378	Eukaryotic translation initiation factor 3 subunit H (eIF3h) (Eukaryotic translation initiation factor 3 subunit 3) (eIF-3-gamma) (eIF3 p40 subunit)		EIF3H	EIF3H EIF3S3
EIF3I	Q13347	1142		0.0676094	1.19957	0.392837	0.109727	0.0594973	0.233495	0.582799	1.46748	FALSE	Q13347	Q13347	EIF3I_HUMAN	0.553339	Eukaryotic translation initiation factor 3 subunit I (eIF3i) (Eukaryotic translation initiation factor 3 subunit 2) (TGF-beta receptor-interacting protein 1) (TRIP-1) (eIF-3-beta) (eIF3 p36)		EIF3I	EIF3I EIF3S2 TRIP1
EIF4A1	P60842	853	1.57696	2.15382	2.69143	1.75456	0.0117671	0.00063479	0.00561014	0.494345	4.12443	TRUE	P60842	P60842	IF4A1_HUMAN	2.04419	Eukaryotic initiation factor 4A-I (eIF-4A-I) (eIF4A-I) (EC 3.6.4.13) (ATP-dependent RNA helicase eIF4A-1)		EIF4A1	EIF4A1 DDX2A EIF4A
EIF4A2	Q14240	1178					NA	NA	NA	#DIV/0!	#VALUE!	FALSE	Q14240	Q14240	IF4A2_HUMAN	NA	Eukaryotic initiation factor 4A-II (eIF-4A-II) (eIF4A-II) (EC 3.6.4.13) (ATP-dependent RNA helicase eIF4A-2)		EIF4A2	EIF4A2 DDX2B EIF4F
EIF4A3	P38919	691	-0.132967	0.339435	0.254194	0.222416	0.0971262	0.147703	0.225159	0.208431	1.12566	FALSE	P38919	P38919	IF4A3_HUMAN	0.17077	Eukaryotic initiation factor 4A-III (eIF-4A-III) (eIF4A-III) (EC 3.6.4.13) (ATP-dependent RNA helicase DDX48) (ATP-dependent RNA helicase eIF4A-3) (DEAD box protein 48) (Eukaryotic initiation factor 4A-like NUK-34) (Eukaryotic translation initiation factor 4A isoform 3) (Nuclear matrix protein 265) (NMP 265) (hNMP 265)		EIF4A3	EIF4A3 DDX48 KIAA0111
EIF4B	P23588	546		-0.638864	1.24197	-0.15064	0.257789	0.254669	0.332027	0.975983	1.1102	FALSE	P23588	P23588	IF4B_HUMAN	0.150822	Eukaryotic translation initiation factor 4B (eIF-4B)		EIF4B	EIF4B
EIF4G1	Q04637	1073	0.921437	0.656359	1.14414	0.715896	0.012546	0.00422064	0.052291	0.221168	1.81436	TRUE	Q04637	Q04637	IF4G1_HUMAN	0.859459	Eukaryotic translation initiation factor 4 gamma 1 (eIF-4-gamma 1) (eIF-4G 1) (eIF-4G1) (p220)		EIF4G1	EIF4G1 EIF4F EIF4G EIF4GI
EIF4G2	P78344	1015		1.55536			NA	0.0239552	NA	#DIV/0!	2.93907	FALSE	P78344	P78344	IF4G2_HUMAN	1.55536	Eukaryotic translation initiation factor 4 gamma 2 (eIF-4-gamma 2) (eIF-4G 2) (eIF4G 2) (Death-associated protein 5) (DAP-5) (p97)		EIF4G2	EIF4G2 DAP5 OK/SW-cl.75
EIF5	P55010	821					NA	NA	NA	#DIV/0!	#VALUE!	FALSE	P55010	P55010	IF5_HUMAN	NA	Eukaryotic translation initiation factor 5 (eIF-5)		EIF5	EIF5
EIF5A	P63241	986	1.71655	1.30342	1.22272	1.13171	0.00993435	0.000950451	0.0195579	0.258338	2.53783	TRUE	P63241	P63241	IF5A1_HUMAN	1.3436	Eukaryotic translation initiation factor 5A-1 (eIF-5A-1) (eIF-5A1) (Eukaryotic initiation factor 5A isoform 1) (eIF-5A) (Rev-binding factor) (eIF-4D)		EIF5A	EIF5A
EIF5A2	Q9GZV4	1529		2.18975			NA	0.0113733	NA	#DIV/0!	4.56227	FALSE	Q9GZV4	Q9GZV4	IF5A2_HUMAN	2.18975	Eukaryotic translation initiation factor 5A-2 (eIF-5A-2) (eIF-5A2) (Eukaryotic initiation factor 5A isoform 2)		EIF5A2	EIF5A2
EIF6	P56537	840	0.238068	0.448161	0.254076	0.270156	0.0158601	0.0586441	0.173051	0.097911	1.23338	FALSE	P56537	P56537	IF6_HUMAN	0.302615	Eukaryotic translation initiation factor 6 (eIF-6) (B(2)GCN homolog) (B4 integrin interactor) (CAB) (p27(BBP))		EIF6	EIF6 EIF3A ITGB4BP OK/SW-cl.27
ELAVL1	Q15717	1247	-0.65628	-0.723416	-0.333439	-0.624268	0.0140999	0.012285	0.0514565	0.172301	-1.49936	TRUE	Q15717	Q15717	ELAV1_HUMAN	-0.584351	ELAV-like protein 1 (Hu-antigen R) (HuR)		ELAVL1	ELAVL1 HUR
EMC1	Q8N766	1360	-1.39033	-2.02764			0.0702997	0.0059193	0.0418224	0.450649	-3.2693	TRUE	Q8N766	Q8N766	EMC1_HUMAN	-1.70898	ER membrane protein complex subunit 1		EMC1	EMC1 KIAA0090 PSEC0263
EMG1	Q92979	1412	-0.946945				NA	0.0581836	NA	#DIV/0!	-1.92779	FALSE	Q92979	Q92979	NEP1_HUMAN	-0.946945	Ribosomal RNA small subunit methyltransferase NEP1 (EC 2.1.1.-) (18S rRNA (pseudouridine-N1-)-methyltransferase NEP1) (18S rRNA Psi1248 methyltransferase) (Nucleolar protein EMG1 homolog) (Protein C2f) (Ribosome biogenesis protein NEP1)		EMG1	EMG1 C2F
EML4	Q9HC35	1547	1.55434	1.68924	1.19778	1.05275	0.0106457	0.00102151	0.0186949	0.297855	2.59103	TRUE	Q9HC35	Q9HC35	EMAL4_HUMAN	1.37353	Echinoderm microtubule-associated protein-like 4 (EMAP-4) (Restrictedly overexpressed proliferation-associated protein) (Ropp 120)		EML4	EML4 C2orf2 EMAPL4
ENO1	P06733	274	2.3523	2.60934	0.397231	0.886644	0.0503945	0.00933482	0.0235902	1.0854	2.95136	TRUE	P06733	P06733	ENOA_HUMAN	1.56138	Alpha-enolase (EC 4.2.1.11) (2-phospho-D-glycerate hydro-lyase) (C-myc promoter-binding protein) (Enolase 1) (MBP-1) (MPB-1) (Non-neural enolase) (NNE) (Phosphopyruvate hydratase) (Plasminogen-binding protein)	homodimer	ENO1	ENO1 ENO1L1 MBPB1 MPB1
ENO2	P09104	334					NA	NA	NA	#DIV/0!	#VALUE!	FALSE	P09104	P09104	ENOG_HUMAN	NA	Gamma-enolase (EC 4.2.1.11) (2-phospho-D-glycerate hydro-lyase) (Enolase 2) (Neural enolase) (Neuron-specific enolase) (NSE)		ENO2	ENO2
EPB41L2	O43491	68	1.3969				NA	0.0296429	NA	#DIV/0!	2.63334	FALSE	O43491	O43491	E41L2_HUMAN	1.3969	Band 4.1-like protein 2 (Generally expressed protein 4.1) (4.1G)		EPB41L2	EPB41L2
EPCAM	P16422	460	-0.177774	-0.431488	-1.26729	-1.07543	0.0509715	0.0178564	0.0512212	0.516982	-1.66786	TRUE	P16422	P16422	EPCAM_HUMAN	-0.737996	Epithelial cell adhesion molecule (Ep-CAM) (Adenocarcinoma-associated antigen) (Cell surface glycoprotein Trop-1) (Epithelial cell surface antigen) (Epithelial glycoprotein) (EGP) (Epithelial glycoprotein 314) (EGP314) (hEGP314) (KS 1/4 antigen) (KSA) (Major gastrointestinal tumor-associated protein GA733-2) (Tumor-associated calcium signal transducer 1) (CD antigen CD326)		EPCAM	EPCAM GA733-2 M1S2 M4S1 MIC18 TACSTD1 TROP1
EPHX1	P07099	282		-0.290192	-0.18498	-0.359907	0.0336939	0.102161	0.167791	0.0880617	-1.21282	FALSE	P07099	P07099	HYEP_HUMAN	-0.27836	Epoxide hydrolase 1 (EC 3.3.2.9) (Epoxide hydratase) (Microsomal epoxide hydrolase)		EPHX1	EPHX1 EPHX EPOX
EPPK1	P58107	844		-0.47988			NA	0.140546	NA	#DIV/0!	-1.39463	FALSE	P58107	P58107	EPIPL_HUMAN	-0.47988	Epiplakin (450 kDa epidermal antigen)		EPPK1	EPPK1 EPIPL
EPRS	P07814	297	0.945056	0.91022	1.35974	0.750483	0.0125587	0.00306704	0.0418224	0.259779	1.98808	TRUE	P07814	P07814	SYEP_HUMAN	0.991375	Bifunctional glutamate/proline--tRNA ligase (Bifunctional aminoacyl-tRNA synthetase) (Cell proliferation-inducing gene 32 protein) [Includes: Glutamate--tRNA ligase (EC 6.1.1.17) (Glutamyl-tRNA synthetase) (GluRS); Proline--tRNA ligase (EC 6.1.1.15) (Prolyl-tRNA synthetase)]		EPRS	EPRS GLNS PARS QARS QPRS PIG32
ERGIC1	Q969X5	1429		-0.538593			NA	0.125145	NA	#DIV/0!	-1.45255	FALSE	Q969X5	Q969X5	ERGI1_HUMAN	-0.538593	Endoplasmic reticulum-Golgi intermediate compartment protein 1 (ER-Golgi intermediate compartment 32 kDa protein) (ERGIC-32)		ERGIC1	ERGIC1 ERGIC32 KIAA1181 HT034
ERH	P84090	1037	0.655329	0.478295	0.382888	-0.0481685	0.0614053	0.0550313	0.184605	0.298964	1.28975	FALSE	P84090	P84090	ERH_HUMAN	0.367086	Enhancer of rudimentary homolog		ERH	ERH
ERLIN1	O75477	120	-0.445955	-0.383614	-0.804684	-0.309556	0.0272097	0.0242994	0.0787731	0.219681	-1.40051	TRUE	O75477	O75477	ERLN1_HUMAN	-0.485952	Erlin-1 (Endoplasmic reticulum lipid raft-associated protein 1) (Protein KE04) (Stomatin-prohibitin-flotillin-HflC/K domain-containing protein 1) (SPFH domain-containing protein 1)		ERLIN1	ERLIN1 C10orf69 KE04 KEO4 SPFH1
ERLIN2	O94905	146	-0.217784	-0.23469	-0.190354	0.143112	0.113798	0.187023	0.219367	0.179625	-1.09045	FALSE	O94905	O94905	ERLN2_HUMAN	-0.124929	Erlin-2 (Endoplasmic reticulum lipid raft-associated protein 2) (Stomatin-prohibitin-flotillin-HflC/K domain-containing protein 2) (SPFH domain-containing protein 2)		ERLIN2	ERLIN2 C8orf2 SPFH2 UNQ2441/PRO5003/PRO9924
ERMP1	Q7Z2K6	1322					NA	NA	NA	#DIV/0!	#VALUE!	FALSE	Q7Z2K6	Q7Z2K6	ERMP1_HUMAN	NA	Endoplasmic reticulum metallopeptidase 1 (EC 3.4.-.-) (Felix-ina)		ERMP1	ERMP1 FXNA KIAA1815
ERO1L	Q96HE7	1450		2.51353		1.87951	0.0614053	0.00330095	0.0570975	0.448317	4.58371	TRUE	Q96HE7	Q96HE7	ERO1A_HUMAN	2.19652	ERO1-like protein alpha (ERO1-L) (ERO1-L-alpha) (EC 1.8.4.-) (Endoplasmic oxidoreductin-1-like protein) (Oxidoreductin-1-L-alpha)		ERO1L	ERO1L UNQ434/PRO865
ERP29	P30040	594	0.127013	0.253271	-0.428757	-0.292662	0.218793	0.24198	0.232184	0.32694	-1.0609	FALSE	P30040	P30040	ERP29_HUMAN	-0.0852837	Endoplasmic reticulum resident protein 29 (ERp29) (Endoplasmic reticulum resident protein 28) (ERp28) (Endoplasmic reticulum resident protein 31) (ERp31)		ERP29	ERP29 C12orf8 ERP28
ERP44	Q9BS26	1503		0.707501	-0.371353	0.323162	0.198196	0.18023	0.292639	0.546808	1.16455	FALSE	Q9BS26	Q9BS26	ERP44_HUMAN	0.21977	Endoplasmic reticulum resident protein 44 (ER protein 44) (ERp44) (Thioredoxin domain-containing protein 4)		ERP44	ERP44 KIAA0573 TXNDC4 UNQ532/PRO1075
ESYT1	Q9BSJ8	1506	0.082548	0.405109	1.06007	-0.260738	0.136082	0.111003	0.228385	0.562308	1.24984	FALSE	Q9BSJ8	Q9BSJ8	ESYT1_HUMAN	0.321746	Extended synaptotagmin-1 (E-Syt1) (Membrane-bound C2 domain-containing protein)		ESYT1	ESYT1 FAM62A KIAA0747 MBC2
ETF1	P62495	930	0.0432865				NA	0.303844	NA	#DIV/0!	1.03046	FALSE	P62495	P62495	ERF1_HUMAN	0.0432865	Eukaryotic peptide chain release factor subunit 1 (Eukaryotic release factor 1) (eRF1) (Protein Cl1) (TB3-1)		ETF1	ETF1 ERF1 RF1 SUP45L1
ETFA	P13804	419	0.651389	0.577955	-0.0333901	0.140742	0.0767629	0.0702671	0.190766	0.332954	1.26066	FALSE	P13804	P13804	ETFA_HUMAN	0.334174	Electron transfer flavoprotein subunit alpha, mitochondrial (Alpha-ETF)		ETFA	ETFA
ETFB	P38117	686	0.530864	0.567408	-0.0427086	0.21182	0.0697116	0.0708976	0.190766	0.288036	1.2456	FALSE	P38117	P38117	ETFB_HUMAN	0.316846	Electron transfer flavoprotein subunit beta (Beta-ETF)		ETFB	ETFB FP585
ETHE1	O95571	161				0.0289197	NA	0.309953	NA	#DIV/0!	1.02025	FALSE	O95571	O95571	ETHE1_HUMAN	0.0289197	Protein ETHE1, mitochondrial (EC 3.-.-.-) (Ethylmalonic encephalopathy protein 1) (Hepatoma subtracted clone one protein)		ETHE1	ETHE1 HSCO
EWSR1	Q01844	1061	-0.962887		-0.302847	-0.489914	0.062858	0.0345856	0.104593	0.340184	-1.50026	TRUE	Q01844	Q01844	EWS_HUMAN	-0.585216	RNA-binding protein EWS (EWS oncogene) (Ewing sarcoma breakpoint region 1 protein)		EWSR1	EWSR1 EWS
EZR	P15311	439	2.39968	2.2427			0.0272097	0.00196773	0.0622216	0.111002	4.99745	TRUE	P15311	P15311	EZRI_HUMAN	2.32119	Ezrin (Cytovillin) (Villin-2) (p81)		EZR	EZR VIL2
F11R	Q9Y624	1681	-0.312268	-0.697366	-0.674154		0.0416671	0.031062	0.0919832	0.215948	-1.47556	TRUE	Q9Y624	Q9Y624	JAM1_HUMAN	-0.561263	Junctional adhesion molecule A (JAM-A) (Junctional adhesion molecule 1) (JAM-1) (Platelet F11 receptor) (Platelet adhesion molecule 1) (PAM-1) (CD antigen CD321)		F11R	F11R JAM1 JCAM UNQ264/PRO301
F2	P00734	188	2.39433	0.540701			0.143006	0.0318413	0.162752	1.31071	2.76545	TRUE	P00734	P00734	THRB_HUMAN	1.46752	Prothrombin (EC 3.4.21.5) (Coagulation factor II) [Cleaved into: Activation peptide fragment 1; Activation peptide fragment 2; Thrombin light chain; Thrombin heavy chain]		F2	F2
FABP1	P07148	284	2.5254	3.07451	0.565933	1.4046	0.0403097	0.00563753	0.0113991	1.1248	3.71306	TRUE	P07148	P07148	FABPL_HUMAN	1.89261	Fatty acid-binding protein, liver (Fatty acid-binding protein 1) (Liver-type fatty acid-binding protein) (L-FABP)		FABP1	FABP1 FABPL
FAF2	Q96CS3	1442				1.34657	NA	0.0318413	NA	#DIV/0!	2.54307	FALSE	Q96CS3	Q96CS3	FAF2_HUMAN	1.34657	FAS-associated factor 2 (Protein ETEA) (UBX domain-containing protein 3B) (UBX domain-containing protein 8)		FAF2	FAF2 ETEA KIAA0887 UBXD8 UBXN3B
FAM136A	Q96C01	1438	-0.688635	-0.733001	-0.738471	-0.891183	0.00655614	0.00466396	0.0219675	0.0884356	-1.69681	TRUE	Q96C01	Q96C01	F136A_HUMAN	-0.762822	Protein FAM136A		FAM136A	FAM136A
FAM162A	Q96A26	1430	0.0970002	0.0936204	-1.00156	0.144649	0.206223	0.200627	0.234007	0.557147	-1.12239	FALSE	Q96A26	Q96A26	F162A_HUMAN	-0.166574	Protein FAM162A (E2-induced gene 5 protein) (Growth and transformation-dependent protein) (HGTD-P)		FAM162A	FAM162A C3orf28 E2IG5 DC16 FWP001
FAM208B	Q5VWN6	1291				0.53896	NA	0.125131	NA	#DIV/0!	1.45292	FALSE	Q5VWN6	Q5VWN6	F208B_HUMAN	0.53896	Protein FAM208B		FAM208B	FAM208B C10orf18 KIAA2006
FAM213A	Q9BRX8	1502	0.651081	0.0473342	-0.417766	-0.407994	0.276786	0.296836	0.249843	0.504341	-1.02231	FALSE	Q9BRX8	Q9BRX8	F213A_HUMAN	-0.0318363	Redox-regulatory protein FAM213A (Peroxiredoxin-like 2 activated in M-CSF stimulated monocytes) (Protein PAMM)		FAM213A	FAM213A C10orf58 PAMM PRO2290 PSEC0139 UNQ611/PRO1198
FAM3C	Q92520	1393	-2.39936		0.0874062		0.188916	0.075139	0.253954	1.75841	-2.22835	FALSE	Q92520	Q92520	FAM3C_HUMAN	-1.15598	Protein FAM3C (Interleukin-like EMT inducer)		FAM3C	FAM3C ILEI GS3786
FARSB	Q9NSD9	1561				-0.00527082	NA	0.319623	NA	#DIV/0!	-1.00366	FALSE	Q9NSD9	Q9NSD9	SYFB_HUMAN	-0.00527082	Phenylalanine--tRNA ligase beta subunit (EC 6.1.1.20) (Phenylalanyl-tRNA synthetase beta subunit) (PheRS)		FARSB	FARSB FARSLB FRSB HSPC173
FASN	P49327	758	1.74946	1.85697	1.7138	0.529219	0.0255084	0.00313344	0.0184838	0.625065	2.75559	TRUE	P49327	P49327	FAS_HUMAN	1.46236	Fatty acid synthase (EC 2.3.1.85) [Includes: [Acyl-carrier-protein] S-acetyltransferase (EC 2.3.1.38); [Acyl-carrier-protein] S-malonyltransferase (EC 2.3.1.39); 3-oxoacyl-[acyl-carrier-protein] synthase (EC 2.3.1.41); 3-oxoacyl-[acyl-carrier-protein] reductase (EC 1.1.1.100); 3-hydroxyacyl-[acyl-carrier-protein] dehydratase (EC 4.2.1.59); Enoyl-[acyl-carrier-protein] reductase (EC 1.3.1.10); Ole…	homodimer	FASN	FASN FAS
FASTKD5	Q7L8L6	1320	0.0260396				NA	0.311227	NA	#DIV/0!	1.01821	FALSE	Q7L8L6	Q7L8L6	FAKD5_HUMAN	0.0260396	FAST kinase domain-containing protein 5		FASTKD5	FASTKD5 KIAA1792
FAU	P62861	956	-1.09557	-2.27891	-0.925076	-1.07779	0.0285513	0.00401388	0.00245648	0.627732	-2.53913	TRUE	P62861	P62861	RS30_HUMAN	-1.34433	40S ribosomal protein S30		FAU	FAU
FBL	P22087	520	-0.370044	0.0339239	0.0176999	0.0818962	0.212062	0.2607	0.237032	0.20906	-1.04184	FALSE	P22087	P22087	FBRL_HUMAN	-0.0591311	rRNA 2'-O-methyltransferase fibrillarin (EC 2.1.1.-) (34 kDa nucleolar scleroderma antigen)		FBL	FBL FIB1 FLRN
FBXO2	Q9UK22	1620	1.12712				NA	0.0438619	NA	#DIV/0!	2.18422	FALSE	Q9UK22	Q9UK22	FBX2_HUMAN	1.12712	F-box only protein 2		FBXO2	FBXO2 FBX2
FDFT1	P37268	684	-0.798948	-0.728709	1.53463	-0.602027	0.256582	0.258939	0.274518	1.12522	-1.10862	FALSE	P37268	P37268	FDFT_HUMAN	-0.148764	Squalene synthase (SQS) (SS) (EC 2.5.1.21) (FPP:FPP farnesyltransferase) (Farnesyl-diphosphate farnesyltransferase)		FDFT1	FDFT1
FDPS	P14324	425	1.40429	1.68093			0.0471989	0.00585654	0.14825	0.195614	2.91321	TRUE	P14324	P14324	FPPS_HUMAN	1.54261	Farnesyl pyrophosphate synthase (FPP synthase) (FPS) (EC 2.5.1.10) ((2E,6E)-farnesyl diphosphate synthase) (Dimethylallyltranstransferase) (EC 2.5.1.1) (Farnesyl diphosphate synthase) (Geranyltranstransferase)		FDPS	FDPS FPS KIAA1293
FDXR	P22570	529	-1.09072	-1.05708	-0.50128	-1.0021	0.0146146	0.0040993	0.0129194	0.276766	-1.88269	TRUE	P22570	P22570	ADRO_HUMAN	-0.912797	NADPH:adrenodoxin oxidoreductase, mitochondrial (AR) (Adrenodoxin reductase) (EC 1.18.1.2) (Ferredoxin--NADP(+) reductase) (Ferredoxin reductase)		FDXR	FDXR ADXR
FEN1	P39748	697	1.38788	0.974181	1.71369	0.851124	0.0157014	0.00230174	0.0270505	0.394908	2.34846	TRUE	P39748	P39748	FEN1_HUMAN	1.23172	Flap endonuclease 1 (FEN-1) (EC 3.1.-.-) (DNase IV) (Flap structure-specific endonuclease 1) (Maturation factor 1) (MF1) (hFEN-1)		FEN1	FEN1 RAD2
FGA	P02671	209	1.62358	2.86696	2.43872	3.65425	0.0157014	0.000784465	0.0014414	0.847291	6.25876	TRUE	P02671	P02671	FIBA_HUMAN	2.64588	Fibrinogen alpha chain [Cleaved into: Fibrinopeptide A; Fibrinogen alpha chain]		FGA	FGA
FGB	P02675	210				1.8609	NA	0.0163276	NA	#DIV/0!	3.63234	FALSE	P02675	P02675	FIBB_HUMAN	1.8609	Fibrinogen beta chain [Cleaved into: Fibrinopeptide B; Fibrinogen beta chain]		FGB	FGB
FGG	P02679	211	2.47992	3.02847	2.15211	3.09741	0.00870151	0.000332621	0.000501817	0.452401	6.4508	TRUE	P02679	P02679	FIBG_HUMAN	2.68948	Fibrinogen gamma chain		FGG	FGG PRO2061
FH	P07954	305	-0.033513	-0.319919	-0.439339	-0.750948	0.057873	0.0495117	0.121186	0.29701	-1.3067	TRUE	P07954	P07954	FUMH_HUMAN	-0.38593	Fumarate hydratase, mitochondrial (Fumarase) (EC 4.2.1.2)		FH	FH
FIS1	Q9Y3D6	1660		-1.96892			NA	0.0144757	NA	#DIV/0!	-3.91475	FALSE	Q9Y3D6	Q9Y3D6	FIS1_HUMAN	-1.96892	Mitochondrial fission 1 protein (FIS1 homolog) (hFis1) (Tetratricopeptide repeat protein 11) (TPR repeat protein 11)		FIS1	FIS1 TTC11 CGI-135
FKBP11	Q9NYL4	1580	-0.504468	-0.254293	-0.184994	0.0638569	0.0827569	0.114833	0.178261	0.233737	-1.16471	FALSE	Q9NYL4	Q9NYL4	FKB11_HUMAN	-0.219975	Peptidyl-prolyl cis-trans isomerase FKBP11 (PPIase FKBP11) (EC 5.2.1.8) (19 kDa FK506-binding protein) (19 kDa FKBP) (FKBP-19) (FK506-binding protein 11) (FKBP-11) (Rotamase)		FKBP11	FKBP11 FKBP19 UNQ336/PRO535
FKBP1A	P62942	972	0.617488				NA	0.107445	NA	#DIV/0!	1.5342	FALSE	P62942	P62942	FKB1A_HUMAN	0.617488	Peptidyl-prolyl cis-trans isomerase FKBP1A (PPIase FKBP1A) (EC 5.2.1.8) (12 kDa FK506-binding protein) (12 kDa FKBP) (FKBP-12) (Calstabin-1) (FK506-binding protein 1A) (FKBP-1A) (Immunophilin FKBP12) (Rotamase)		FKBP1A	FKBP1A FKBP1 FKBP12
FLNA	P21333	509	0.185778	0.497057	1.01413	0.190206	0.0625011	0.0405781	0.145553	0.389813	1.38683	TRUE	P21333	P21333	FLNA_HUMAN	0.471793	Filamin-A (FLN-A) (Actin-binding protein 280) (ABP-280) (Alpha-filamin) (Endothelial actin-binding protein) (Filamin-1) (Non-muscle filamin)		FLNA	FLNA FLN FLN1
FLNB	O75369	114	0.675801	0.838377	0.465311	0.609234	0.0116923	0.00862516	0.0862436	0.154802	1.5661	TRUE	O75369	O75369	FLNB_HUMAN	0.647181	Filamin-B (FLN-B) (ABP-278) (ABP-280 homolog) (Actin-binding-like protein) (Beta-filamin) (Filamin homolog 1) (Fh1) (Filamin-3) (Thyroid autoantigen) (Truncated actin-binding protein) (Truncated ABP)		FLNB	FLNB FLN1L FLN3 TABP TAP
FLOT1	O75955	136		0.695243			NA	0.0930569	NA	#DIV/0!	1.61916	FALSE	O75955	O75955	FLOT1_HUMAN	0.695243	Flotillin-1		FLOT1	FLOT1
FLOT2	Q14254	1181			-0.3323	3.36347	0.198938	0.0853711	0.2226	2.61331	2.85915	FALSE	Q14254	Q14254	FLOT2_HUMAN	1.51559	Flotillin-2 (Epidermal surface antigen) (ESA) (Membrane component chromosome 17 surface marker 1)		FLOT2	FLOT2 ESA1 M17S1
FMR1	Q06787	1086	0.0654578				NA	0.295563	NA	#DIV/0!	1.04642	FALSE	Q06787	Q06787	FMR1_HUMAN	0.0654578	Fragile X mental retardation protein 1 (FMRP) (Protein FMR-1)		FMR1	FMR1
FN1	P02751	213	0.603188	0.955856	-0.581372	0.661107	0.129818	0.0942048	0.243974	0.678516	1.3284	FALSE	P02751	P02751	FINC_HUMAN	0.409695	Fibronectin (FN) (Cold-insoluble globulin) (CIG) [Cleaved into: Anastellin; Ugl-Y1; Ugl-Y2; Ugl-Y3]		FN1	FN1 FN
FTCD	O95954	172	2.87879	3.74942			0.0586941	0.00133976	0.0270505	0.615629	9.9459	TRUE	O95954	O95954	FTCD_HUMAN	3.3141	Formimidoyltransferase-cyclodeaminase (Formiminotransferase-cyclodeaminase) (FTCD) (LCHC1) [Includes: Glutamate formimidoyltransferase (EC 2.1.2.5) (Glutamate formiminotransferase) (Glutamate formyltransferase); Formimidoyltetrahydrofolate cyclodeaminase (EC 4.3.1.4) (Formiminotetrahydrofolate cyclodeaminase)]	monomer	FTCD	FTCD
FTSJ3	Q8IY81	1347	-0.66777	-0.806077	0.0558409	0.129131	0.118775	0.0987197	0.174501	0.483105	-1.25025	FALSE	Q8IY81	Q8IY81	RRMJ3_HUMAN	-0.322219	pre-rRNA processing protein FTSJ3 (EC 2.1.1.-) (Protein ftsJ homolog 3) (Putative rRNA methyltransferase 3) (rRNA (uridine-2'-O-)-methyltransferase 3)		FTSJ3	FTSJ3 SB92
FUBP1	Q96AE4	1433	-0.300168	-0.204843	-0.319899		0.0237119	0.102836	0.164694	0.0615279	-1.20997	FALSE	Q96AE4	Q96AE4	FUBP1_HUMAN	-0.27497	Far upstream element-binding protein 1 (FBP) (FUSE-binding protein 1) (DNA helicase V) (hDH V)		FUBP1	FUBP1
FUBP3	Q96I24	1454	-0.985505	-1.04385		0.178939	0.114548	0.0582001	0.112986	0.689753	-1.53348	FALSE	Q96I24	Q96I24	FUBP3_HUMAN	-0.616807	Far upstream element-binding protein 3 (FUSE-binding protein 3)		FUBP3	FUBP3 FBP3
FUS	P35637	666	-1.34757	-1.06963	-1.3521	-1.18793	0.00603775	0.000877278	0.00197811	0.136469	-2.36085	TRUE	P35637	P35637	FUS_HUMAN	-1.23931	RNA-binding protein FUS (75 kDa DNA-pairing protein) (Oncogene FUS) (Oncogene TLS) (POMp75) (Translocated in liposarcoma protein)		FUS	FUS TLS
G3BP1	Q13283	1138		-0.455663		-1.01768	0.106822	0.0420258	0.176326	0.397403	-1.66632	TRUE	Q13283	Q13283	G3BP1_HUMAN	-0.736669	Ras GTPase-activating protein-binding protein 1 (G3BP-1) (EC 3.6.4.12) (EC 3.6.4.13) (ATP-dependent DNA helicase VIII) (hDH VIII) (GAP SH3 domain-binding protein 1)		G3BP1	G3BP1 G3BP
G3BP2	Q9UN86	1634	-1.17463	-1.27907			0.0308093	0.0095872	0.0854337	0.0738507	-2.34056	TRUE	Q9UN86	Q9UN86	G3BP2_HUMAN	-1.22685	Ras GTPase-activating protein-binding protein 2 (G3BP-2) (GAP SH3 domain-binding protein 2)		G3BP2	G3BP2 KIAA0660
G6PD	P11413	385	-0.30375	1.4718		1.63332	0.117841	0.0480482	0.253205	1.07478	1.91029	TRUE	P11413	P11413	G6PD_HUMAN	0.93379	Glucose-6-phosphate 1-dehydrogenase (G6PD) (EC 1.1.1.49)		G6PD	G6PD
GALE	Q14376	1184	4.49846	3.64558	2.84068	3.68497	0.00993435	0.000328945	8.19227e-06	0.67698	12.7059	TRUE	Q14376	Q14376	GALE_HUMAN	3.66742	UDP-glucose 4-epimerase (EC 5.1.3.2) (Galactowaldenase) (UDP-galactose 4-epimerase)	homodimer	GALE	GALE
GANAB	Q14697	1193	1.79082	1.3825	1.06696	0.966797	0.0135418	0.00169935	0.0211693	0.371047	2.46531	TRUE	Q14697	Q14697	GANAB_HUMAN	1.30177	Neutral alpha-glucosidase AB (EC 3.2.1.84) (Alpha-glucosidase 2) (Glucosidase II subunit alpha)		GANAB	GANAB G2AN KIAA0088
GAPDH	P04406	241	1.86423	1.76015	0.620003	0.39134	0.0467513	0.00971188	0.0418224	0.76126	2.23292	TRUE	P04406	P04406	G3P_HUMAN	1.15893	Glyceraldehyde-3-phosphate dehydrogenase (GAPDH) (EC 1.2.1.12) (Peptidyl-cysteine S-nitrosylase GAPDH) (EC 2.6.99.-)		GAPDH	GAPDH GAPD CDABP0047 OK/SW-cl.12
GAR1	Q9NY12	1577		-0.764791	-0.971209	0.119463	0.111489	0.0625233	0.113386	0.579379	-1.45281	FALSE	Q9NY12	Q9NY12	GAR1_HUMAN	-0.538846	H/ACA ribonucleoprotein complex subunit 1 (Nucleolar protein family A member 1) (snoRNP protein GAR1)		GAR1	GAR1 NOLA1
GART	P22102	523	2.2657	2.34343	2.94454	2.1447	0.00795881	0.000332621	0.00109228	0.35615	5.36877	TRUE	P22102	P22102	PUR2_HUMAN	2.42459	Trifunctional purine biosynthetic protein adenosine-3 [Includes: Phosphoribosylamine--glycine ligase (EC 6.3.4.13) (Glycinamide ribonucleotide synthetase) (GARS) (Phosphoribosylglycinamide synthetase); Phosphoribosylformylglycinamidine cyclo-ligase (EC 6.3.3.1) (AIR synthase) (AIRS) (Phosphoribosyl-aminoimidazole synthetase); Phosphoribosylglycinamide formyltransferase (EC 2.1.2.2) (5'-phosphorib…		GART	GART PGFT PRGS
GBAS	O75323	111		0.923334		0.606186	0.074834	0.0329243	0.190766	0.224257	1.69909	TRUE	O75323	O75323	NIPS2_HUMAN	0.76476	Protein NipSnap homolog 2 (NipSnap2) (Glioblastoma-amplified sequence)		GBAS	GBAS NIPSNAP2
GCN1L1	Q92616	1401	2.02848	2.79584	2.44717	2.94335	0.00836164	0.000332621	0.000727715	0.407294	5.87143	TRUE	Q92616	Q92616	GCN1L_HUMAN	2.55371	Translational activator GCN1 (HsGCN1) (GCN1-like protein 1)		GCN1L1	GCN1L1 KIAA0219
GDI2	P50395	777	1.92992	2.24342	-0.246015	0.101682	0.0999407	0.0448451	0.174501	1.26097	2.01008	TRUE	P50395	P50395	GDIB_HUMAN	1.00725	Rab GDP dissociation inhibitor beta (Rab GDI beta) (Guanosine diphosphate dissociation inhibitor 2) (GDI-2)		GDI2	GDI2 RABGDIB
GFPT1	Q06210	1083	3.47677	3.96475	2.13476	2.68455	0.0126909	0.000515526	0.000166269	0.814289	8.36989	TRUE	Q06210	Q06210	GFPT1_HUMAN	3.06521	Glutamine--fructose-6-phosphate aminotransferase [isomerizing] 1 (EC 2.6.1.16) (D-fructose-6-phosphate amidotransferase 1) (Glutamine:fructose-6-phosphate amidotransferase 1) (GFAT 1) (GFAT1) (Hexosephosphate aminotransferase 1)		GFPT1	GFPT1 GFAT GFPT
GHITM	Q9H3K2	1534	-0.987624	-0.934293	-0.71676	-0.293899	0.0258456	0.00922764	0.0278316	0.315397	-1.66226	TRUE	Q9H3K2	Q9H3K2	GHITM_HUMAN	-0.733144	Growth hormone-inducible transmembrane protein (Dermal papilla-derived protein 2) (Mitochondrial morphology and cristae structure 1) (MICS1) (Transmembrane BAX inhibitor motif-containing protein 5)		GHITM	GHITM DERP2 MICS1 TMBIM5 My021 UNQ244/PRO281
GIGYF2	Q6Y7W6	1306		0.524313			NA	0.128536	NA	#DIV/0!	1.43825	FALSE	Q6Y7W6	Q6Y7W6	PERQ2_HUMAN	0.524313	PERQ amino acid-rich with GYF domain-containing protein 2 (GRB10-interacting GYF protein 2) (Trinucleotide repeat-containing gene 15 protein)		GIGYF2	GIGYF2 KIAA0642 PERQ2 TNRC15
GK	P32189	634	0.721536	0.650575	0.222991	0.500854	0.0248093	0.019532	0.114371	0.220744	1.43793	TRUE	P32189	P32189	GLPK_HUMAN	0.523989	Glycerol kinase (GK) (Glycerokinase) (EC 2.7.1.30) (ATP:glycerol 3-phosphotransferase)		GK	GK
GLDC	P23378	540		1.10709			NA	0.0448768	NA	#DIV/0!	2.1541	FALSE	P23378	P23378	GCSP_HUMAN	1.10709	Glycine dehydrogenase [decarboxylating], mitochondrial (EC 1.4.4.2) (Glycine cleavage system P protein) (Glycine decarboxylase)		GLDC	GLDC GCSP
GLG1	Q92896	1409	-0.774558	-0.569979	-0.688848	-0.731127	0.00745675	0.00624286	0.0290238	0.0880204	-1.61455	TRUE	Q92896	Q92896	GSLG1_HUMAN	-0.691128	Golgi apparatus protein 1 (CFR-1) (Cysteine-rich fibroblast growth factor receptor) (E-selectin ligand 1) (ESL-1) (Golgi sialoglycoprotein MG-160)		GLG1	GLG1 CFR1 ESL1 MG160
GLRX	P35754	670	1.61799				NA	0.0220918	NA	#DIV/0!	3.06948	FALSE	P35754	P35754	GLRX1_HUMAN	1.61799	Glutaredoxin-1 (Thioltransferase-1) (TTase-1)		GLRX	GLRX GRX
GLRX5	Q86SX6	1331	0.738018				NA	0.0853114	NA	#DIV/0!	1.66788	FALSE	Q86SX6	Q86SX6	GLRX5_HUMAN	0.738018	Glutaredoxin-related protein 5, mitochondrial (Monothiol glutaredoxin-5)		GLRX5	GLRX5 C14orf87
GLS	O94925	148	-0.248984	-0.710605	-0.710589		0.0524332	0.0340949	0.0903366	0.266512	-1.47093	TRUE	O94925	O94925	GLSK_HUMAN	-0.556726	Glutaminase kidney isoform, mitochondrial (GLS) (EC 3.5.1.2) (K-glutaminase) (L-glutamine amidohydrolase)		GLS	GLS GLS1 KIAA0838
GLT25D1	Q8NBJ5	1361		1.61947			NA	0.0220732	NA	#DIV/0!	3.07262	FALSE	Q8NBJ5	Q8NBJ5	GT251_HUMAN	1.61947	Procollagen galactosyltransferase 1 (EC 2.4.1.50) (Glycosyltransferase 25 family member 1) (Hydroxylysine galactosyltransferase 1)		GLT25D1	GLT25D1 PSEC0241
GLUD1	P00367	180	0.394392	0.33826	0.0680477	0.195293	0.0399916	0.0876927	0.19413	0.146895	1.18838	FALSE	P00367	P00367	DHE3_HUMAN	0.248998	Glutamate dehydrogenase 1, mitochondrial (GDH 1) (EC 1.4.1.3)		GLUD1	GLUD1 GLUD
GMDS	O60547	93	2.97555	2.44892		1.14103	0.0471989	0.0039664	0.0271029	0.944578	4.55831	TRUE	O60547	O60547	GMDS_HUMAN	2.1885	GDP-mannose 4,6 dehydratase (EC 4.2.1.47) (GDP-D-mannose dehydratase) (GMD)		GMDS	GMDS
GNAI3	P08754	326	-0.223414	-0.487844	-0.263145	-0.974019	0.0516402	0.0329932	0.0912866	0.344856	-1.40163	TRUE	P08754	P08754	GNAI3_HUMAN	-0.487106	Guanine nucleotide-binding protein G(k) subunit alpha (G(i) alpha-3)		GNAI3	GNAI3
GNAL	P38405	688					NA	NA	NA	#DIV/0!	#VALUE!	FALSE	P38405	P38405	GNAL_HUMAN	NA	Guanine nucleotide-binding protein G(olf) subunit alpha (Adenylate cyclase-stimulating G alpha protein, olfactory type)		GNAL	GNAL
GNAS	P63092	980			0.137592		NA	0.266865	NA	#DIV/0!	1.10007	FALSE	P63092	P63092	GNAS2_HUMAN	0.137592	Guanine nucleotide-binding protein G(s) subunit alpha isoforms short (Adenylate cyclase-stimulating G alpha protein)		GNAS	GNAS GNAS1 GSP
GNB1	P62873	957	-0.793575	-0.757392	-1.16944	-0.952509	0.0102479	0.00320426	0.0124574	0.187696	-1.88979	TRUE	P62873	P62873	GBB1_HUMAN	-0.918229	Guanine nucleotide-binding protein G(I)/G(S)/G(T) subunit beta-1 (Transducin beta chain 1)		GNB1	GNB1
GNB2	P62879	959	-3.12254		-1.08089		0.122634	0.0160481	0.03807	1.44367	-4.29219	TRUE	P62879	P62879	GBB2_HUMAN	-2.10171	Guanine nucleotide-binding protein G(I)/G(S)/G(T) subunit beta-2 (G protein subunit beta-2) (Transducin beta chain 2)		GNB2	GNB2
GNB2L1	P63244	987	-0.261155	-0.0652018	0.772658	0.386287	0.164468	0.157081	0.237032	0.463814	1.1552	FALSE	P63244	P63244	GBLP_HUMAN	0.208147	Guanine nucleotide-binding protein subunit beta-2-like 1 (Cell proliferation-inducing gene 21 protein) (Guanine nucleotide-binding protein subunit beta-like protein 12.3) (Human lung cancer oncogene 7 protein) (HLC-7) (Receptor for activated C kinase) (Receptor of activated protein kinase C 1) (RACK1)		GNB2L1	GNB2L1 HLC7 PIG21
GNG5	P63218	984			-1.15617		NA	0.0420258	NA	#DIV/0!	-2.22865	FALSE	P63218	P63218	GBG5_HUMAN	-1.15617	Guanine nucleotide-binding protein G(I)/G(S)/G(O) subunit gamma-5		GNG5	GNG5 GNGT5
GNL3	Q9BVP2	1514	0.783851			0.890858	0.0390785	0.0252335	0.216344	0.0756655	1.78677	TRUE	Q9BVP2	Q9BVP2	GNL3_HUMAN	0.837354	Guanine nucleotide-binding protein-like 3 (E2-induced gene 3 protein) (Novel nucleolar protein 47) (NNP47) (Nucleolar GTP-binding protein 3) (Nucleostemin)		GNL3	GNL3 E2IG3 NS
GORASP2	Q9H8Y8	1541	0.581826		2.06149	0.542005	0.0871018	0.0252335	0.155082	0.866006	2.08749	TRUE	Q9H8Y8	Q9H8Y8	GORS2_HUMAN	1.06177	Golgi reassembly-stacking protein 2 (GRS2) (Golgi phosphoprotein 6) (GOLPH6) (Golgi reassembly-stacking protein of 55 kDa) (GRASP55) (p59)		GORASP2	GORASP2 GOLPH6
GOT1	P17174	468	1.73641	1.83372	-0.321016	0.484683	0.0877079	0.0364847	0.157113	1.03768	1.90984	TRUE	P17174	P17174	AATC_HUMAN	0.93345	Aspartate aminotransferase, cytoplasmic (EC 2.6.1.1) (Glutamate oxaloacetate transaminase 1) (Transaminase A)		GOT1	GOT1
GOT2	P00505	186	-0.350752	0.00117165	-0.684157	-0.673693	0.0569851	0.0428812	0.103631	0.324619	-1.3443	TRUE	P00505	P00505	AATM_HUMAN	-0.426858	Aspartate aminotransferase, mitochondrial (mAspAT) (EC 2.6.1.1) (EC 2.6.1.7) (Fatty acid-binding protein) (FABP-1) (Glutamate oxaloacetate transaminase 2) (Kynurenine aminotransferase 4) (Kynurenine aminotransferase IV) (Kynurenine--oxoglutarate transaminase 4) (Kynurenine--oxoglutarate transaminase IV) (Plasma membrane-associated fatty acid-binding protein) (FABPpm) (Transaminase A)		GOT2	GOT2
GPC3	P51654	793	-0.337694	0.30619	1.9069	0.56285	0.122634	0.0733853	0.181557	0.944211	1.5258	FALSE	P51654	P51654	GPC3_HUMAN	0.609563	Glypican-3 (GTR2-2) (Intestinal protein OCI-5) (MXR7) [Cleaved into: Secreted glypican-3]		GPC3	GPC3 OCI5
GPI	P06744	276	1.90051	2.57706	0.281646	0.371298	0.0682324	0.019415	0.0562152	1.13869	2.43282	TRUE	P06744	P06744	G6PI_HUMAN	1.28263	Glucose-6-phosphate isomerase (GPI) (EC 5.3.1.9) (Autocrine motility factor) (AMF) (Neuroleukin) (NLK) (Phosphoglucose isomerase) (PGI) (Phosphohexose isomerase) (PHI) (Sperm antigen 36) (SA-36)		GPI	GPI
GRHPR	Q9UBQ7	1605	0.681866				NA	0.0950786	NA	#DIV/0!	1.60421	FALSE	Q9UBQ7	Q9UBQ7	GRHPR_HUMAN	0.681866	Glyoxylate reductase/hydroxypyruvate reductase (EC 1.1.1.79) (EC 1.1.1.81)		GRHPR	GRHPR GLXR MSTP035
GRPEL1	Q9HAV7	1545	-0.910727	-0.814201	-0.571	-1.16744	0.0135418	0.00445504	0.0154725	0.246692	-1.8224	TRUE	Q9HAV7	Q9HAV7	GRPE1_HUMAN	-0.865841	GrpE protein homolog 1, mitochondrial (HMGE) (Mt-GrpE#1)		GRPEL1	GRPEL1 GREPEL1
GSPT1	P15170	438		1.2031	2.22951	1.12332	0.044517	0.00507867	0.0823086	0.616919	2.86521	TRUE	P15170	P15170	ERF3A_HUMAN	1.51864	Eukaryotic peptide chain release factor GTP-binding subunit ERF3A (Eukaryotic peptide chain release factor subunit 3a) (eRF3a) (G1 to S phase transition protein 1 homolog)		GSPT1	GSPT1 ERF3A
GSR	P00390	182		0.549926			NA	0.122689	NA	#DIV/0!	1.46401	FALSE	P00390	P00390	GSHR_HUMAN	0.549926	Glutathione reductase, mitochondrial (GR) (GRase) (EC 1.8.1.7)		GSR	GSR GLUR GRD1
GSTK1	Q9Y2Q3	1648	0.378526	0.858686	-0.180097	0.412768	0.0913904	0.0708943	0.191999	0.425557	1.29009	FALSE	Q9Y2Q3	Q9Y2Q3	GSTK1_HUMAN	0.367471	Glutathione S-transferase kappa 1 (EC 2.5.1.18) (GST 13-13) (GST class-kappa) (GSTK1-1) (hGSTK1) (Glutathione S-transferase subunit 13)		GSTK1	GSTK1 HDCMD47P
GSTO1	P78417	1018	2.19483	1.89898		0.39353	0.069756	0.0119894	0.0917668	0.965968	2.82016	TRUE	P78417	P78417	GSTO1_HUMAN	1.49578	Glutathione S-transferase omega-1 (GSTO-1) (EC 2.5.1.18) (Glutathione S-transferase omega 1-1) (GSTO 1-1) (Glutathione-dependent dehydroascorbate reductase) (EC 1.8.5.1) (Monomethylarsonic acid reductase) (MMA(V) reductase) (EC 1.20.4.2) (S-(Phenacyl)glutathione reductase) (SPG-R)		GSTO1	GSTO1 GSTTLP28
GTF2I	P78347	1016		-1.1034			NA	0.0450163	NA	#DIV/0!	-2.1486	FALSE	P78347	P78347	GTF2I_HUMAN	-1.1034	General transcription factor II-I (GTFII-I) (TFII-I) (Bruton tyrosine kinase-associated protein 135) (BAP-135) (BTK-associated protein 135) (SRF-Phox1-interacting protein) (SPIN) (Williams-Beuren syndrome chromosomal region 6 protein)		GTF2I	GTF2I BAP135 WBSCR6
GTPBP4	Q9BZE4	1525	-0.850882	-0.110726	0.801924	-0.161423	0.260845	0.271184	0.266529	0.67814	-1.05722	FALSE	Q9BZE4	Q9BZE4	NOG1_HUMAN	-0.0802768	Nucleolar GTP-binding protein 1 (Chronic renal failure gene protein) (GTP-binding protein NGB)		GTPBP4	GTPBP4 CRFG NOG1
H1F0	P07305	287	0.231278	-0.0551271	0.330193	0.150331	0.0767629	0.148408	0.228385	0.163656	1.12052	FALSE	P07305	P07305	H10_HUMAN	0.164169	Histone H1.0 (Histone H1') (Histone H1(0))		H1F0	H1F0 H1FV
H1FX	Q92522	1394	-0.881991	-0.973673	-0.313759	-0.906214	0.0230281	0.00763825	0.0276199	0.305903	-1.70398	TRUE	Q92522	Q92522	H1X_HUMAN	-0.768909	Histone H1x		H1FX	H1FX
H2AFX	P16104	450	-1.10933	-1.69506	0.554391	-1.34204	0.0877079	0.0369304	0.109935	0.997759	-1.86349	TRUE	P16104	P16104	H2AX_HUMAN	-0.898009	Histone H2A.x (H2a/x)		H2AFX	H2AFX H2AX
H2AFY	O75367	113	-0.376255	-0.529424	-0.542744	0.176481	0.0827569	0.0768807	0.153915	0.338189	-1.24659	FALSE	O75367	O75367	H2AY_HUMAN	-0.317985	Core histone macro-H2A.1 (Histone macroH2A1) (mH2A1) (Histone H2A.y) (H2A/y) (Medulloblastoma antigen MU-MB-50.205)		H2AFY	H2AFY MACROH2A1
H2AFY2	Q9P0M6	1592	0.707292	-0.116177	0.127907	0.830584	0.0928185	0.0686379	0.181557	0.454485	1.30804	FALSE	Q9P0M6	Q9P0M6	H2AW_HUMAN	0.387401	Core histone macro-H2A.2 (Histone macroH2A2) (mH2A2)		H2AFY2	H2AFY2 MACROH2A2
H2AFZ	P0C0S5	354	-0.848603	-1.09674	-1.05871	-0.723425	0.00993435	0.00294826	0.0111533	0.176687	-1.90775	TRUE	P0C0S5	P0C0S5	H2AZ_HUMAN	-0.931872	Histone H2A.Z (H2A/z)		H2AFZ	H2AFZ H2AZ
H3F3A; H3F3B	P84243	1042	-2.77724	-1.73899	-2.80622	-3.98377	0.015917	0.000784465	8.19227e-06	0.917385	-7.09378	TRUE	P84243	P84243	H33_HUMAN	-2.82655	Histone H3.3		H3F3A; H3F3B	H3F3A H3.3A H3F3 PP781; H3F3B H3.3B
HADH	Q16836	1268	0.109085	0.150769	0.340898	0.140499	0.0381407	0.126089	0.216673	0.105228	1.13706	FALSE	Q16836	Q16836	HCDH_HUMAN	0.185313	Hydroxyacyl-coenzyme A dehydrogenase, mitochondrial (HCDH) (EC 1.1.1.35) (Medium and short-chain L-3-hydroxyacyl-coenzyme A dehydrogenase) (Short-chain 3-hydroxyacyl-CoA dehydrogenase)		HADH	HADH HAD HADHSC SCHAD
HADHA	P40939	703	0.311563	0.271302	-0.0841703	0.0919605	0.097935	0.165218	0.237032	0.181658	1.10777	FALSE	P40939	P40939	ECHA_HUMAN	0.147664	Trifunctional enzyme subunit alpha, mitochondrial (78 kDa gastrin-binding protein) (TP-alpha) [Includes: Long-chain enoyl-CoA hydratase (EC 4.2.1.17); Long chain 3-hydroxyacyl-CoA dehydrogenase (EC 1.1.1.211)]		HADHA	HADHA HADH
HADHB	P55084	824	0.125668	0.0275158	-0.364138	-0.00275663	0.221567	0.267104	0.234052	0.214271	-1.03773	FALSE	P55084	P55084	ECHB_HUMAN	-0.0534278	Trifunctional enzyme subunit beta, mitochondrial (TP-beta) [Includes: 3-ketoacyl-CoA thiolase (EC 2.3.1.16) (Acetyl-CoA acyltransferase) (Beta-ketothiolase)]		HADHB	HADHB MSTP029
HAGH	Q16775	1263	0.900926				NA	0.0629853	NA	#DIV/0!	1.86726	FALSE	Q16775	Q16775	GLO2_HUMAN	0.900926	Hydroxyacylglutathione hydrolase, mitochondrial (EC 3.1.2.6) (Glyoxalase II) (Glx II)		HAGH	HAGH GLO2 HAGH1
HARS	P12081	395		0.352939			NA	0.180654	NA	#DIV/0!	1.27716	FALSE	P12081	P12081	SYHC_HUMAN	0.352939	Histidine--tRNA ligase, cytoplasmic (EC 6.1.1.21) (Histidyl-tRNA synthetase) (HisRS)		HARS	HARS HRS
HBA1; HBA2	P69905	1014	6.01784	6.08888	4.00299	5.11606	0.00993435	0.000328945	3.17258e-08	0.975283	39.573	TRUE	P69905	P69905	HBA_HUMAN	5.30644	Hemoglobin subunit alpha (Alpha-globin) (Hemoglobin alpha chain)	heterotetramer	HBA1; HBA2	HBA1; HBA2
HBD	P02042	196	4.48012	4.31266			0.0199418	0.00049798	0.00589156	0.11841	21.0594	TRUE	P02042	P02042	HBD_HUMAN	4.39639	Hemoglobin subunit delta (Delta-globin) (Hemoglobin delta chain)		HBD	HBD
HDAC1	Q13547	1151				0.00305117	NA	0.320296	NA	#DIV/0!	1.00212	FALSE	Q13547	Q13547	HDAC1_HUMAN	0.00305117	Histone deacetylase 1 (HD1) (EC 3.5.1.98)		HDAC1	HDAC1 RPD3L1
HDGF	P51858	796	1.17774	0.909627	-1.2447		0.24223	0.222482	0.342222	1.32798	1.21494	FALSE	P51858	P51858	HDGF_HUMAN	0.280887	Hepatoma-derived growth factor (HDGF) (High mobility group protein 1-like 2) (HMG-1L2)		HDGF	HDGF HMG1L2
HDLBP	Q00341	1047	-0.218926	-0.23161	0.199591	0.290289	0.28538	0.311989	0.279823	0.274037	1.00684	FALSE	Q00341	Q00341	VIGLN_HUMAN	0.00983601	Vigilin (High density lipoprotein-binding protein) (HDL-binding protein)		HDLBP	HDLBP HBP VGL
HEATR1	Q9H583	1536	4.50893	-0.644732	-1.48485	-0.0513245	0.230929	0.210149	NA	2.6832	1.49693	FALSE	Q9H583	Q9H583	HEAT1_HUMAN	0.582008	HEAT repeat-containing protein 1 (Protein BAP28)		HEATR1	HEATR1 BAP28
HIBADH	P31937	618			-0.817406		NA	0.072871	NA	#DIV/0!	-1.76223	FALSE	P31937	P31937	3HIDH_HUMAN	-0.817406	3-hydroxyisobutyrate dehydrogenase, mitochondrial (HIBADH) (EC 1.1.1.31)		HIBADH	HIBADH
HIBCH	Q6NVY1	1297	-1.18154	0.647866	0.2942	0.429221	0.278734	0.295952	0.370223	0.832175	1.03343	FALSE	Q6NVY1	Q6NVY1	HIBCH_HUMAN	0.0474373	3-hydroxyisobutyryl-CoA hydrolase, mitochondrial (EC 3.1.2.4) (3-hydroxyisobutyryl-coenzyme A hydrolase) (HIB-CoA hydrolase) (HIBYL-CoA-H)		HIBCH	HIBCH
HINT1	P49773	770	2.60005	3.31112		1.83829	0.0299341	0.00133976	0.0121753	0.73656	5.99249	TRUE	P49773	P49773	HINT1_HUMAN	2.58315	Histidine triad nucleotide-binding protein 1 (EC 3.-.-.-) (Adenosine 5'-monophosphoramidase) (Protein kinase C inhibitor 1) (Protein kinase C-interacting protein 1) (PKCI-1)		HINT1	HINT1 HINT PKCI1 PRKCNH1
HINT2	Q9BX68	1517	0.69894	0.72183	-0.208833		0.130546	0.0940906	0.280755	0.530834	1.32315	FALSE	Q9BX68	Q9BX68	HINT2_HUMAN	0.403979	Histidine triad nucleotide-binding protein 2, mitochondrial (HINT-2) (EC 3.-.-.-) (HINT-3) (HIT-17kDa) (PKCI-1-related HIT protein)		HINT2	HINT2
HIST1H1B	P16401	451	-1.36516	-1.62421	-0.0033973	-0.704946	0.0589678	0.0175672	0.043921	0.725813	-1.89793	TRUE	P16401	P16401	H15_HUMAN	-0.924429	Histone H1.5 (Histone H1a) (Histone H1b) (Histone H1s-3)		HIST1H1B	HIST1H1B H1F5
HIST1H1C	P16403	454	-2.57828	-1.56286	0.767624	-0.909205	0.105582	0.0482691	0.148508	1.40482	-2.10042	TRUE	P16403	P16403	H12_HUMAN	-1.07068	Histone H1.2 (Histone H1c) (Histone H1d) (Histone H1s-1)		HIST1H1C	HIST1H1C H1F2
HIST1H1D	P16402	452					NA	NA	NA	#DIV/0!	#VALUE!	FALSE	P16402	P16402	H13_HUMAN	NA	Histone H1.3 (Histone H1c) (Histone H1s-2)		HIST1H1D	HIST1H1D H1F3
HIST1H1E	P10412	356	-1.82259	-2.44941	0.479367	-1.19498	0.0781528	0.0273267	0.0903366	1.25965	-2.37331	TRUE	P10412	P10412	H14_HUMAN	-1.2469	Histone H1.4 (Histone H1b) (Histone H1s-4)		HIST1H1E	HIST1H1E H1F4
HIST1H2AC	Q93077	1414					NA	NA	NA	#DIV/0!	#VALUE!	FALSE	Q93077	Q93077	H2A1C_HUMAN	NA	Histone H2A type 1-C (Histone H2A/l)		HIST1H2AC	HIST1H2AC H2AFL
HIST1H2AD	P20671	505			0.304345	-2.31551	0.204157	0.0996057	0.295917	1.85252	-2.00775	FALSE	P20671	P20671	H2A1D_HUMAN	-1.00558	Histone H2A type 1-D (Histone H2A.3) (Histone H2A/g)		HIST1H2AD	HIST1H2AD H2AFG
HIST1H2AH	Q96KK5	1460		-0.609388	-0.0979596		0.154559	0.125771	0.281623	0.361634	-1.27781	FALSE	Q96KK5	Q96KK5	H2A1H_HUMAN	-0.353674	Histone H2A type 1-H (Histone H2A/s)		HIST1H2AH	HIST1H2AH HIST1H2AI
HIST1H2BJ	P06899	280		-0.579063	-1.03478		0.0895738	0.0321566	0.16735	0.322243	-1.74948	TRUE	P06899	P06899	H2B1J_HUMAN	-0.806923	Histone H2B type 1-J (Histone H2B.1) (Histone H2B.r) (H2B/r)		HIST1H2BJ	HIST1H2BJ H2BFR
HIST1H2BK	O60814	97	-0.265317	-1.10571	-0.585122	-0.384008	0.044517	0.0221296	0.0584241	0.371364	-1.50008	TRUE	O60814	O60814	H2B1K_HUMAN	-0.585039	Histone H2B type 1-K (H2B K) (HIRA-interacting protein 1)		HIST1H2BK	HIST1H2BK H2BFT HIRIP1
HIST1H3A; HIST1H3B; HIST1H3C; HIST1H3D; HIST1H3E; HIST1H3F; HIST1H3G; HIST1H3H; HIST1H3I; HIST1H3J	P68431	1009	-0.456901	-4.70832	-2.2854	-4.94976	0.0495571	0.0075076	0.00490059	2.13369	-8.57476	TRUE	P68431	P68431	H31_HUMAN	-3.1001	Histone H3.1 (Histone H3/a) (Histone H3/b) (Histone H3/c) (Histone H3/d) (Histone H3/f) (Histone H3/h) (Histone H3/i) (Histone H3/j) (Histone H3/k) (Histone H3/l)		HIST1H3A; HIST1H3B; HIST1H3C; HIST1H3D; HIST1H3E; HIST1H3F; HIST1H3G; HIST1H3H; HIST1H3I; HIST1H3J	HIST1H3A H3FA; HIST1H3B H3FL; HIST1H3C H3FC; HIST1H3D H3FB; HIST1H3E H3FD; HIST1H3F H3FI; HIST1H3G H3FH; HIST1H3H H3FK; HIST1H3I H3FF; HIST1H3J H3FJ
HIST1H4A; HIST1H4B; HIST1H4C; HIST1H4D; HIST1H4E; HIST1H4F; HIST1H4H; HIST1H4I; HIST1H4J; HIST1H4K; HIST1H4L; HIST2H4A; HIST2H4B; HIST4H4	P62805	939	-1.01579	-1.16037	-0.832792	-0.751988	0.00993435	0.00292328	0.00945577	0.183617	-1.91884	TRUE	P62805	P62805	H4_HUMAN	-0.940233	Histone H4		HIST1H4A; HIST1H4B; HIST1H4C; HIST1H4D; HIST1H4E; HIST1H4F; HIST1H4H; HIST1H4I; HIST1H4J; HIST1H4K; HIST1H4L; HIST2H4A; HIST2H4B; HIST4H4	HIST1H4A H4/A H4FA; HIST1H4B H4/I H4FI; HIST1H4C H4/G H4FG; HIST1H4D H4/B H4FB; HIST1H4E H4/J H4FJ; HIST1H4F H4/C H4FC; HIST1H4H H4/H H4FH; HIST1H4I H4/M H4FM; HIST1H4J H4/E H4FE; HIST1H4K H4/D H4FD; HIST1H4L H4/K H4FK; HIST2H4A H4/N H4F2 H4FN HIST2H4; HIST2H4B H4/O H4FO; HIST4H4
HIST2H2AB	Q8IUE6	1344	-2.69224	-2.66766		-1.63479	0.0272342	0.0012771	0.000408526	0.603552	-5.03351	TRUE	Q8IUE6	Q8IUE6	H2A2B_HUMAN	-2.33156	Histone H2A type 2-B		HIST2H2AB	HIST2H2AB
HIST2H2AC	Q16777	1264	1.09601				NA	0.0454835	NA	#DIV/0!	2.13762	FALSE	Q16777	Q16777	H2A2C_HUMAN	1.09601	Histone H2A type 2-C (Histone H2A-GL101) (Histone H2A/q)		HIST2H2AC	HIST2H2AC H2AFQ
HIST2H2BD	Q6DRA6	1293			-2.1305	-1.68386	0.0552769	0.0039013	0.0199033	0.315827	-3.75075	TRUE	Q6DRA6	Q6DRA6	H2B2D_HUMAN	-1.90718	Putative histone H2B type 2-D		HIST2H2BD	HIST2H2BD
HIST2H3A; HIST2H3C; HIST2H3D	Q71DI3	1309	-0.590001				NA	0.11352	NA	#DIV/0!	-1.50525	FALSE	Q71DI3	Q71DI3	H32_HUMAN	-0.590001	Histone H3.2 (Histone H3/m) (Histone H3/o)		HIST2H3A; HIST2H3C; HIST2H3D	HIST2H3A; HIST2H3C H3F2 H3FM; HIST2H3D
HIST3H2BB	Q8N257	1353					NA	NA	NA	#DIV/0!	#VALUE!	FALSE	Q8N257	Q8N257	H2B3B_HUMAN	NA	Histone H2B type 3-B (H2B type 12)		HIST3H2BB	HIST3H2BB
HK1	P19367	492					NA	NA	NA	#DIV/0!	#VALUE!	FALSE	P19367	P19367	HXK1_HUMAN	NA	Hexokinase-1 (EC 2.7.1.1) (Brain form hexokinase) (Hexokinase type I) (HK I)		HK1	HK1
HK2	P52789	803	0.961374	1.06455	1.64345	2.29154	0.0238134	0.00278403	0.0219675	0.612771	2.80933	TRUE	P52789	P52789	HXK2_HUMAN	1.49023	Hexokinase-2 (EC 2.7.1.1) (Hexokinase type II) (HK II) (Muscle form hexokinase)		HK2	HK2
HLA-A	P01891	195	0.379957	-0.883755			0.24467	0.211582	0.250332	0.893579	-1.19077	FALSE	P01891	P01891	1A68_HUMAN	-0.251899	HLA class I histocompatibility antigen, A-68 alpha chain (Aw-68) (HLA class I histocompatibility antigen, A-28 alpha chain) (MHC class I antigen A*68)		HLA-A	HLA-A HLAA
HM13	Q8TCT9	1379	-0.698037	-0.791011	-0.63903	-0.198954	0.0272097	0.0160481	0.0516653	0.262759	-1.49667	TRUE	Q8TCT9	Q8TCT9	HM13_HUMAN	-0.581758	Minor histocompatibility antigen H13 (EC 3.4.23.-) (Intramembrane protease 1) (IMP-1) (IMPAS-1) (hIMP1) (Presenilin-like protein 3) (Signal peptide peptidase)		HM13	HM13 H13 IMP1 PSL3 SPP MSTP086
HMGA1	P17096	467	-1.76707	-2.32948	-0.17231	-1.37183	0.0458137	0.00814577	0.0154725	0.914017	-2.65769	TRUE	P17096	P17096	HMGA1_HUMAN	-1.41017	High mobility group protein HMG-I/HMG-Y (HMG-I(Y)) (High mobility group AT-hook protein 1) (High mobility group protein A1) (High mobility group protein R)		HMGA1	HMGA1 HMGIY
HMGA2	P52926	806	-0.480413	0.0385952	-1.03336	-0.695485	0.0625011	0.0337069	0.0864092	0.449397	-1.45666	TRUE	P52926	P52926	HMGA2_HUMAN	-0.542665	High mobility group protein HMGI-C (High mobility group AT-hook protein 2)		HMGA2	HMGA2 HMGIC
HMGB1	P09429	339		1.7353	-0.160382	-0.0399312	0.178783	0.123394	0.28154	1.06141	1.42569	FALSE	P09429	P09429	HMGB1_HUMAN	0.511663	High mobility group protein B1 (High mobility group protein 1) (HMG-1)		HMGB1	HMGB1 HMG1
HMGB1P1	B2RPK0	10	1.48779				NA	0.0263808	NA	#DIV/0!	2.8046	FALSE	B2RPK0	B2RPK0	HGB1A_HUMAN	1.48779	Putative high mobility group protein B1-like 1 (High mobility group protein B1 pseudogene 1) (Putative high mobility group protein 1-like 1) (HMG-1L1)		HMGB1P1	HMGB1P1 HMG1L1 HMGB1L1
HMGB2	P26583	565	-0.0921169	0.318122	-0.284545	-0.743483	0.163143	0.158365	0.204706	0.440685	-1.1491	FALSE	P26583	P26583	HMGB2_HUMAN	-0.200506	High mobility group protein B2 (High mobility group protein 2) (HMG-2)		HMGB2	HMGB2 HMG2
HMGB3	O15347	56	0.0046917				NA	0.319755	NA	#DIV/0!	1.00326	FALSE	O15347	O15347	HMGB3_HUMAN	0.0046917	High mobility group protein B3 (High mobility group protein 2a) (HMG-2a) (High mobility group protein 4) (HMG-4)		HMGB3	HMGB3 HMG2A HMG4
HMGCL	P35914	674	0.115909	0.38518	-0.453324	-0.374155	0.234731	0.251971	0.237032	0.400275	-1.05819	FALSE	P35914	P35914	HMGCL_HUMAN	-0.0815976	Hydroxymethylglutaryl-CoA lyase, mitochondrial (HL) (HMG-CoA lyase) (EC 4.1.3.4) (3-hydroxy-3-methylglutarate-CoA lyase)		HMGCL	HMGCL
HMGN1	P05114	253		-1.3111		-2.35524	0.0899123	0.00764214	0.0307683	0.738318	-3.56319	TRUE	P05114	P05114	HMGN1_HUMAN	-1.83317	Non-histone chromosomal protein HMG-14 (High mobility group nucleosome-binding domain-containing protein 1)		HMGN1	HMGN1 HMG14
HMGN4	O00479	26					NA	NA	NA	#DIV/0!	#VALUE!	FALSE	O00479	O00479	HMGN4_HUMAN	NA	High mobility group nucleosome-binding domain-containing protein 4 (Non-histone chromosomal protein HMG-17-like 3) (Non-histone chromosomal protein)		HMGN4	HMGN4 HMG17L3 NHC
HMOX2	P30519	611		-0.956654			NA	0.057166	NA	#DIV/0!	-1.9408	FALSE	P30519	P30519	HMOX2_HUMAN	-0.956654	Heme oxygenase 2 (HO-2) (EC 1.14.99.3)		HMOX2	HMOX2 HO2
HNRNPA0	Q13151	1123	0.0603677	-0.208951	0.65238	0.126225	0.16678	0.180167	0.240142	0.360373	1.11536	FALSE	Q13151	Q13151	ROA0_HUMAN	0.157506	Heterogeneous nuclear ribonucleoprotein A0 (hnRNP A0)		HNRNPA0	HNRNPA0 HNRPA0
HNRNPA1	P09651	347	-0.938695	-0.989627	-1.11398	-1.51841	0.0116923	0.00185818	0.00397552	0.262681	-2.20408	TRUE	P09651	P09651	ROA1_HUMAN	-1.14018	Heterogeneous nuclear ribonucleoprotein A1 (hnRNP A1) (Helix-destabilizing protein) (Single-strand RNA-binding protein) (hnRNP core protein A1)		HNRNPA1	HNRNPA1 HNRPA1
HNRNPA1L2	Q32P51	1274					NA	NA	NA	#DIV/0!	#VALUE!	FALSE	Q32P51	Q32P51	RA1L2_HUMAN	NA	Heterogeneous nuclear ribonucleoprotein A1-like 2 (hnRNP A1-like 2) (hnRNP core protein A1-like 2)		HNRNPA1L2	HNRNPA1L2 HNRNPA1L
HNRNPA2B1	P22626	530	-0.885752	-1.13875	-1.37955	-1.37067	0.00993435	0.00135025	0.0032544	0.233601	-2.28735	TRUE	P22626	P22626	ROA2_HUMAN	-1.19368	Heterogeneous nuclear ribonucleoproteins A2/B1 (hnRNP A2/B1)		HNRNPA2B1	HNRNPA2B1 HNRPA2B1
HNRNPA3	P51991	798	-0.080547	-0.230551	-0.617035	-0.220371	0.0606485	0.0764038	0.149385	0.230342	-1.22021	FALSE	P51991	P51991	ROA3_HUMAN	-0.287126	Heterogeneous nuclear ribonucleoprotein A3 (hnRNP A3)		HNRNPA3	HNRNPA3 HNRPA3
HNRNPAB	Q99729	1488	-1.83347	-1.46182	-0.629689	-1.60158	0.0213	0.0025505	0.00247906	0.524208	-2.60564	TRUE	Q99729	Q99729	ROAA_HUMAN	-1.38164	Heterogeneous nuclear ribonucleoprotein A/B (hnRNP A/B) (APOBEC1-binding protein 1) (ABBP-1)		HNRNPAB	HNRNPAB ABBP1 HNRPAB
HNRNPC	P07910	302	-0.240377	-0.654657	-1.37786	-1.25	0.0410585	0.0108621	0.0291817	0.530616	-1.8413	TRUE	P07910	P07910	HNRPC_HUMAN	-0.880723	Heterogeneous nuclear ribonucleoproteins C1/C2 (hnRNP C1/C2)		HNRNPC	HNRNPC HNRPC
HNRNPD	Q14103	1168	-0.296778	-0.561526	-0.195353	-0.793542	0.0396227	0.0313401	0.0903366	0.269706	-1.37726	TRUE	Q14103	Q14103	HNRPD_HUMAN	-0.4618	Heterogeneous nuclear ribonucleoprotein D0 (hnRNP D0) (AU-rich element RNA-binding protein 1)		HNRNPD	HNRNPD AUF1 HNRPD
HNRNPF	P52597	802	0.0550257	0.10813	0.642981	0.453657	0.0685587	0.0708943	0.173867	0.281175	1.24397	FALSE	P52597	P52597	HNRPF_HUMAN	0.314948	Heterogeneous nuclear ribonucleoprotein F (hnRNP F) (Nucleolin-like protein mcs94-1) [Cleaved into: Heterogeneous nuclear ribonucleoprotein F, N-terminally processed]		HNRNPF	HNRNPF HNRPF
HNRNPH1	P31943	621		-0.363558	0.554627	0.0883854	0.24467	0.257219	0.294192	0.459111	1.0667	FALSE	P31943	P31943	HNRH1_HUMAN	0.0931513	Heterogeneous nuclear ribonucleoprotein H (hnRNP H) [Cleaved into: Heterogeneous nuclear ribonucleoprotein H, N-terminally processed]		HNRNPH1	HNRNPH1 HNRPH HNRPH1
HNRNPH2	P55795	833	-0.23834	0.549024	-0.476361	0.582722	0.237777	0.24502	0.298993	0.541983	1.07494	FALSE	P55795	P55795	HNRH2_HUMAN	0.104261	Heterogeneous nuclear ribonucleoprotein H2 (hnRNP H2) (FTP-3) (Heterogeneous nuclear ribonucleoprotein H') (hnRNP H')		HNRNPH2	HNRNPH2 FTP3 HNRPH2
HNRNPH3	P31942	620	0.593663	-0.641356	-0.15769	-0.231881	0.231882	0.237547	0.226321	0.514655	-1.07872	FALSE	P31942	P31942	HNRH3_HUMAN	-0.109316	Heterogeneous nuclear ribonucleoprotein H3 (hnRNP H3) (Heterogeneous nuclear ribonucleoprotein 2H9) (hnRNP 2H9)		HNRNPH3	HNRNPH3 HNRPH3
HNRNPK	P61978	894	0.328184	0.281111	0.354728	0.245392	0.00836164	0.0570372	0.170484	0.0486695	1.23315	FALSE	P61978	P61978	HNRPK_HUMAN	0.302354	Heterogeneous nuclear ribonucleoprotein K (hnRNP K) (Transformation up-regulated nuclear protein) (TUNP)		HNRNPK	HNRNPK HNRPK
HNRNPL	P14866	432	-0.540392	-0.603422	-0.346941	-0.50578	0.0106911	0.0178379	0.0705666	0.109217	-1.41336	TRUE	P14866	P14866	HNRPL_HUMAN	-0.499134	Heterogeneous nuclear ribonucleoprotein L (hnRNP L)		HNRNPL	HNRNPL HNRPL P/OKcl.14
HNRNPM	P52272	800	-0.176865	-0.178377	0.23428	-0.00260322	0.247195	0.289963	0.250332	0.195087	-1.02164	FALSE	P52272	P52272	HNRPM_HUMAN	-0.0308912	Heterogeneous nuclear ribonucleoprotein M (hnRNP M)		HNRNPM	HNRNPM HNRPM NAGR1
HNRNPR	O43390	65	-0.505551	-0.491919	-0.173297	-0.174381	0.0372145	0.0534923	0.123501	0.187662	-1.2625	FALSE	O43390	O43390	HNRPR_HUMAN	-0.336287	Heterogeneous nuclear ribonucleoprotein R (hnRNP R)		HNRNPR	HNRNPR HNRPR
HNRNPU	Q00839	1050	0.136367	-0.0352474	0.387133	0.358365	0.0725016	0.116207	0.207267	0.199119	1.15802	FALSE	Q00839	Q00839	HNRPU_HUMAN	0.211654	Heterogeneous nuclear ribonucleoprotein U (hnRNP U) (Scaffold attachment factor A) (SAF-A) (p120) (pp120)		HNRNPU	HNRNPU HNRPU SAFA U21.1
HNRNPUL1	Q9BUJ2	1511		-0.288973	0.307675	0.304775	0.21967	0.237424	0.301048	0.343641	1.0776	FALSE	Q9BUJ2	Q9BUJ2	HNRL1_HUMAN	0.107826	Heterogeneous nuclear ribonucleoprotein U-like protein 1 (Adenovirus early region 1B-associated protein 5) (E1B-55 kDa-associated protein 5) (E1B-AP5)		HNRNPUL1	HNRNPUL1 E1BAP5 HNRPUL1
HNRNPUL2	Q1KMD3	1272		0.099745	0.036762	0.305509	0.101075	0.191398	0.284494	0.140553	1.10752	FALSE	Q1KMD3	Q1KMD3	HNRL2_HUMAN	0.147339	Heterogeneous nuclear ribonucleoprotein U-like protein 2 (Scaffold-attachment factor A2) (SAF-A2)		HNRNPUL2	HNRNPUL2 HNRPUL2
HNRPDL	O14979	44	-1.38738	-1.16801	-0.443826	-1.21665	0.0228532	0.00422064	0.00960121	0.417496	-2.07623	TRUE	O14979	O14979	HNRDL_HUMAN	-1.05397	Heterogeneous nuclear ribonucleoprotein D-like (hnRNP D-like) (hnRNP DL) (AU-rich element RNA-binding factor) (JKT41-binding protein) (Protein laAUF1)		HNRPDL	HNRPDL JKTBP
HNRPLL	Q8WVV9	1387	1.90877	1.06548	0.58239	1.48189	0.0272097	0.004019	0.0290511	0.567783	2.39435	TRUE	Q8WVV9	Q8WVV9	HNRLL_HUMAN	1.25963	Heterogeneous nuclear ribonucleoprotein L-like (hnRNPLL) (Stromal RNA-regulating factor)		HNRPLL	HNRPLL SRRF BLOCK24
HP1BP3	Q5SSJ5	1287	0.248958	0.253215	-0.370685	-0.0947115	0.286555	0.313031	0.260169	0.301185	1.00639	FALSE	Q5SSJ5	Q5SSJ5	HP1B3_HUMAN	0.00919404	Heterochromatin protein 1-binding protein 3 (Protein HP1-BP74)		HP1BP3	HP1BP3
HSD17B10	Q99714	1487	1.13171	1.61164	1.28683	1.43563	0.00795881	0.000784465	0.0203638	0.20522	2.57836	TRUE	Q99714	Q99714	HCD2_HUMAN	1.36645	3-hydroxyacyl-CoA dehydrogenase type-2 (EC 1.1.1.35) (17-beta-hydroxysteroid dehydrogenase 10) (17-beta-HSD 10) (3-hydroxy-2-methylbutyryl-CoA dehydrogenase) (EC 1.1.1.178) (3-hydroxyacyl-CoA dehydrogenase type II) (Endoplasmic reticulum-associated amyloid beta-peptide-binding protein) (Mitochondrial ribonuclease P protein 2) (Mitochondrial RNase P protein 2) (Short-chain type dehydrogenase/reduc…		HSD17B10	HSD17B10 ERAB HADH2 MRPP2 SCHAD XH98G2
HSD17B11	Q8NBQ5	1362	-0.28735	0.14906	-0.275305	-0.00174367	0.155844	0.212558	0.218417	0.214055	-1.07463	FALSE	Q8NBQ5	Q8NBQ5	DHB11_HUMAN	-0.103835	Estradiol 17-beta-dehydrogenase 11 (EC 1.1.1.62) (17-beta-hydroxysteroid dehydrogenase 11) (17-beta-HSD 11) (17bHSD11) (17betaHSD11) (17-beta-hydroxysteroid dehydrogenase XI) (17-beta-HSD XI) (17betaHSDXI) (Cutaneous T-cell lymphoma-associated antigen HD-CL-03) (CTCL-associated antigen HD-CL-03) (Dehydrogenase/reductase SDR family member 8) (Retinal short-chain dehydrogenase/reductase 2) (retSDR2)		HSD17B11	HSD17B11 DHRS8 PAN1B PSEC0029 UNQ207/PRO233
HSD17B12	Q53GQ0	1279	0.0175663	0.0469192	-0.054955	0.0914332	0.173896	0.293588	0.267968	0.0614862	1.01765	FALSE	Q53GQ0	Q53GQ0	DHB12_HUMAN	0.0252409	Estradiol 17-beta-dehydrogenase 12 (EC 1.1.1.62) (17-beta-hydroxysteroid dehydrogenase 12) (17-beta-HSD 12) (3-ketoacyl-CoA reductase) (KAR) (EC 1.3.1.-)		HSD17B12	HSD17B12
HSD17B4	P51659	794	-0.386456	-0.488153	-0.977287	-0.495224	0.0272097	0.0157559	0.0553702	0.265038	-1.50189	TRUE	P51659	P51659	DHB4_HUMAN	-0.58678	Peroxisomal multifunctional enzyme type 2 (MFE-2) (17-beta-hydroxysteroid dehydrogenase 4) (17-beta-HSD 4) (D-bifunctional protein) (DBP) (Multifunctional protein 2) (MPF-2) [Cleaved into: (3R)-hydroxyacyl-CoA dehydrogenase (EC 1.1.1.n12); Enoyl-CoA hydratase 2 (EC 4.2.1.107) (EC 4.2.1.119) (3-alpha,7-alpha,12-alpha-trihydroxy-5-beta-cholest-24-enoyl-CoA hydratase)]		HSD17B4	HSD17B4 EDH17B4
HSDL2	Q6YN16	1307		-1.76206		2.21371	0.280858	0.282807	NA	2.81129	1.16945	FALSE	Q6YN16	Q6YN16	HSDL2_HUMAN	0.225828	Hydroxysteroid dehydrogenase-like protein 2 (EC 1.-.-.-)		HSDL2	HSDL2 C9orf99
HSP90AA1	P07900	299	1.14645	1.58427	0.930757	0.465022	0.0272097	0.00539673	0.0431197	0.465409	2.04433	TRUE	P07900	P07900	HS90A_HUMAN	1.03163	Heat shock protein HSP 90-alpha (Heat shock 86 kDa) (HSP 86) (HSP86) (Renal carcinoma antigen NY-REN-38)		HSP90AA1	HSP90AA1 HSP90A HSPC1 HSPCA
HSP90AB1	P08238	313	1.64725	2.15199	2.02719	1.2698	0.0114459	0.000696903	0.00838129	0.398859	3.42015	TRUE	P08238	P08238	HS90B_HUMAN	1.77406	Heat shock protein HSP 90-beta (HSP 90) (Heat shock 84 kDa) (HSP 84) (HSP84)	homodimer	HSP90AB1	HSP90AB1 HSP90B HSPC2 HSPCB
HSP90B1	P14625	429	1.23503	1.24962	0.536931	1.23889	0.0165155	0.00330095	0.0418224	0.352178	2.09234	TRUE	P14625	P14625	ENPL_HUMAN	1.06512	Endoplasmin (94 kDa glucose-regulated protein) (GRP-94) (Heat shock protein 90 kDa beta member 1) (Tumor rejection antigen 1) (gp96 homolog)		HSP90B1	HSP90B1 GRP94 TRA1
HSPA1A; HSPA1B	P08107	306	2.00086	1.66278	1.15234	2.17309	0.012546	0.000784465	0.00938449	0.449708	3.35723	TRUE	P08107	P08107	HSP71_HUMAN	1.74727	Heat shock 70 kDa protein 1A/1B (Heat shock 70 kDa protein 1/2) (HSP70-1/HSP70-2) (HSP70.1/HSP70.2)		HSPA1A; HSPA1B	HSPA1A HSPA1; HSPA1B
HSPA1L	P34931	641		1.05305			NA	0.0485119	NA	#DIV/0!	2.07492	FALSE	P34931	P34931	HS71L_HUMAN	1.05305	Heat shock 70 kDa protein 1-like (Heat shock 70 kDa protein 1L) (Heat shock 70 kDa protein 1-Hom) (HSP70-Hom)		HSPA1L	HSPA1L
HSPA4	P34932	645	1.06427	1.13121	0.552459	0.140331	0.0456993	0.0161162	0.105912	0.466077	1.64954	TRUE	P34932	P34932	HSP74_HUMAN	0.722068	Heat shock 70 kDa protein 4 (HSP70RY) (Heat shock 70-related protein APG-2)		HSPA4	HSPA4 APG2
HSPA5	P11021	365	0.321633	0.292592	-0.585966	0.245493	0.247801	0.266446	0.308324	0.437396	1.04858	FALSE	P11021	P11021	GRP78_HUMAN	0.0684377	78 kDa glucose-regulated protein (GRP-78) (Endoplasmic reticulum lumenal Ca(2+)-binding protein grp78) (Heat shock 70 kDa protein 5) (Immunoglobulin heavy chain-binding protein) (BiP)		HSPA5	HSPA5 GRP78
HSPA8	P11142	369	-0.103613	-0.0129757	0.837876	0.289835	0.130975	0.123983	0.218389	0.424795	1.1915	FALSE	P11142	P11142	HSP7C_HUMAN	0.252781	Heat shock cognate 71 kDa protein (Heat shock 70 kDa protein 8)		HSPA8	HSPA8 HSC70 HSP73 HSPA10
HSPA9	P38646	690	0.247023	0.308255	0.535159	0.665853	0.0272097	0.0300703	0.128372	0.195498	1.35573	TRUE	P38646	P38646	GRP75_HUMAN	0.439073	Stress-70 protein, mitochondrial (75 kDa glucose-regulated protein) (GRP-75) (Heat shock 70 kDa protein 9) (Mortalin) (MOT) (Peptide-binding protein 74) (PBP74)		HSPA9	HSPA9 GRP75 HSPA9B
HSPB1	P04792	242	1.23415	1.52879			0.0519591	0.00763825	0.1663	0.208346	2.60534	TRUE	P04792	P04792	HSPB1_HUMAN	1.38147	Heat shock protein beta-1 (HspB1) (28 kDa heat shock protein) (Estrogen-regulated 24 kDa protein) (Heat shock 27 kDa protein) (HSP 27) (Stress-responsive protein 27) (SRP27)	homodimer	HSPB1	HSPB1 HSP27 HSP28
HSPD1	P10809	363	0.45914	0.474282	-0.10117	-0.056199	0.128327	0.144512	0.243809	0.31548	1.14394	FALSE	P10809	P10809	CH60_HUMAN	0.194013	60 kDa heat shock protein, mitochondrial (60 kDa chaperonin) (Chaperonin 60) (CPN60) (Heat shock protein 60) (HSP-60) (Hsp60) (HuCHA60) (Mitochondrial matrix protein P1) (P60 lymphocyte protein)		HSPD1	HSPD1 HSP60
HSPE1	P61604	887	-0.270184	-0.450668	-0.89925	-1.29804	0.044517	0.0155107	0.0418316	0.462158	-1.6581	TRUE	P61604	P61604	CH10_HUMAN	-0.729535	10 kDa heat shock protein, mitochondrial (Hsp10) (10 kDa chaperonin) (Chaperonin 10) (CPN10) (Early-pregnancy factor) (EPF)		HSPE1	HSPE1
HSPH1	Q92598	1398	0.792984	1.99377			0.113798	0.0185658	0.174442	0.849087	2.62693	TRUE	Q92598	Q92598	HS105_HUMAN	1.39338	Heat shock protein 105 kDa (Antigen NY-CO-25) (Heat shock 110 kDa protein)		HSPH1	HSPH1 HSP105 HSP110 KIAA0201
HYOU1	Q9Y4L1	1671	1.34041	1.33116	0.37332	1.36071	0.0271866	0.00466396	0.0467109	0.485545	2.14563	TRUE	Q9Y4L1	Q9Y4L1	HYOU1_HUMAN	1.1014	Hypoxia up-regulated protein 1 (150 kDa oxygen-regulated protein) (ORP-150) (170 kDa glucose-regulated protein) (GRP-170)		HYOU1	HYOU1 GRP170 ORP150
IARS	P41252	705		1.44758	1.13604	1.6018	0.0170864	0.0025206	0.0864092	0.237263	2.63014	TRUE	P41252	P41252	SYIC_HUMAN	1.39514	Isoleucine--tRNA ligase, cytoplasmic (EC 6.1.1.5) (Isoleucyl-tRNA synthetase) (IRS) (IleRS)		IARS	IARS
IARS2	Q9NSE4	1562	1.41554	0.927779		0.162542	0.0804154	0.0277578	0.216344	0.631599	1.78421	TRUE	Q9NSE4	Q9NSE4	SYIM_HUMAN	0.835287	Isoleucine--tRNA ligase, mitochondrial (EC 6.1.1.5) (Isoleucyl-tRNA synthetase) (IleRS)		IARS2	IARS2
ICAM1	P05362	259	-1.09952		-1.88954		0.086081	0.00971188	0.0672474	0.558629	-2.81773	TRUE	P05362	P05362	ICAM1_HUMAN	-1.49453	Intercellular adhesion molecule 1 (ICAM-1) (Major group rhinovirus receptor) (CD antigen CD54)		ICAM1	ICAM1
ICT1	Q14197	1176				-1.69	NA	0.0200497	NA	#DIV/0!	-3.22657	FALSE	Q14197	Q14197	ICT1_HUMAN	-1.69	Peptidyl-tRNA hydrolase ICT1, mitochondrial (EC 3.1.1.29) (Digestion substraction 1) (DS-1) (Immature colon carcinoma transcript 1 protein)		ICT1	ICT1 DS1
IDH1	O75874	133	1.62261	1.80207	0.0153211	0.276995	0.0757581	0.0288675	0.111389	0.913468	1.90429	TRUE	O75874	O75874	IDHC_HUMAN	0.92925	Isocitrate dehydrogenase [NADP] cytoplasmic (IDH) (EC 1.1.1.42) (Cytosolic NADP-isocitrate dehydrogenase) (IDP) (NADP(+)-specific ICDH) (Oxalosuccinate decarboxylase)		IDH1	IDH1 PICD
IDH2	P48735	753	0.523912	0.763493	-0.0670765	0.747928	0.0591181	0.0363766	0.15289	0.388498	1.40646	TRUE	P48735	P48735	IDHP_HUMAN	0.492064	Isocitrate dehydrogenase [NADP], mitochondrial (IDH) (EC 1.1.1.42) (ICD-M) (IDP) (NADP(+)-specific ICDH) (Oxalosuccinate decarboxylase)		IDH2	IDH2
IDH3A	P50213	773	0.14079	0.13617	-0.0285433	0.190501	0.0664802	0.197513	0.238587	0.0954066	1.07903	FALSE	P50213	P50213	IDH3A_HUMAN	0.109729	Isocitrate dehydrogenase [NAD] subunit alpha, mitochondrial (EC 1.1.1.41) (Isocitric dehydrogenase subunit alpha) (NAD(+)-specific ICDH subunit alpha)		IDH3A	IDH3A
IDI1	Q13907	1166	1.84755	2.0358			0.0332624	0.00325373	0.0914344	0.133117	3.84151	TRUE	Q13907	Q13907	IDI1_HUMAN	1.94167	Isopentenyl-diphosphate Delta-isomerase 1 (EC 5.3.3.2) (Isopentenyl pyrophosphate isomerase 1) (IPP isomerase 1) (IPPI1)		IDI1	IDI1
IGF2BP1	Q9NZI8	1584	-0.100163	0.116955	0.553819	0.489351	0.0926922	0.0993384	0.19413	0.310382	1.20163	FALSE	Q9NZI8	Q9NZI8	IF2B1_HUMAN	0.264991	Insulin-like growth factor 2 mRNA-binding protein 1 (IGF2 mRNA-binding protein 1) (IMP-1) (Coding region determinant-binding protein) (CRD-BP) (IGF-II mRNA-binding protein 1) (VICKZ family member 1) (Zip code-binding protein 1) (ZBP-1) (Zipcode-binding protein 1)		IGF2BP1	IGF2BP1 CRDBP VICKZ1 ZBP1
IGF2BP2	Q9Y6M1	1686	0.0648924	0.340899	0.423534	0.666382	0.0471989	0.0480482	0.150824	0.248048	1.29588	TRUE	Q9Y6M1	Q9Y6M1	IF2B2_HUMAN	0.373927	Insulin-like growth factor 2 mRNA-binding protein 2 (IGF2 mRNA-binding protein 2) (IMP-2) (Hepatocellular carcinoma autoantigen p62) (IGF-II mRNA-binding protein 2) (VICKZ family member 2)		IGF2BP2	IGF2BP2 IMP2 VICKZ2
IGF2BP3	O00425	24	0.563902	0.391416	0.203269	1.70926	0.0725054	0.0313035	0.106461	0.677728	1.64372	TRUE	O00425	O00425	IF2B3_HUMAN	0.716962	Insulin-like growth factor 2 mRNA-binding protein 3 (IGF2 mRNA-binding protein 3) (IMP-3) (IGF-II mRNA-binding protein 3) (KH domain-containing protein overexpressed in cancer) (hKOC) (VICKZ family member 3)		IGF2BP3	IGF2BP3 IMP3 KOC1 VICKZ3
IGF2R	P11717	389	0.0754826	-0.0522855	-1.0656	-0.210129	0.129232	0.107401	0.169064	0.515064	-1.2424	FALSE	P11717	P11717	MPRI_HUMAN	-0.313132	Cation-independent mannose-6-phosphate receptor (CI Man-6-P receptor) (CI-MPR) (M6PR) (300 kDa mannose 6-phosphate receptor) (MPR 300) (Insulin-like growth factor 2 receptor) (Insulin-like growth factor II receptor) (IGF-II receptor) (M6P/IGF2 receptor) (M6P/IGF2R) (CD antigen CD222)		IGF2R	IGF2R MPRI
IGSF1	Q8N6C5	1359			-1.72635		NA	0.0191848	NA	#DIV/0!	-3.30889	FALSE	Q8N6C5	Q8N6C5	IGSF1_HUMAN	-1.72635	Immunoglobulin superfamily member 1 (IgSF1) (Immunoglobulin-like domain-containing protein 1) (Inhibin-binding protein) (InhBP) (Pituitary gland-specific factor 2) (p120)		IGSF1	IGSF1 IGDC1 KIAA0364 PGSF2
IKBIP	Q70UQ0	1308	1.42309			-0.685086	0.250579	0.208158	0.358715	1.49071	1.29146	FALSE	Q70UQ0	Q70UQ0	IKIP_HUMAN	0.369003	Inhibitor of nuclear factor kappa-B kinase-interacting protein (I kappa-B kinase-interacting protein) (IKBKB-interacting protein) (IKK-interacting protein)		IKBIP	IKBIP IKIP
ILF2	Q12905	1115	-0.830265	-1.16667	-1.31594	-1.01976	0.00993435	0.00185818	0.00589156	0.207474	-2.11867	TRUE	Q12905	Q12905	ILF2_HUMAN	-1.08316	Interleukin enhancer-binding factor 2 (Nuclear factor of activated T-cells 45 kDa)		ILF2	ILF2 NF45 PRO3063
ILF3	Q12906	1116	-1.38905	-1.27988	-1.75902	-1.46063	0.00790404	0.000696818	0.000583604	0.205183	-2.77434	TRUE	Q12906	Q12906	ILF3_HUMAN	-1.47215	Interleukin enhancer-binding factor 3 (Double-stranded RNA-binding protein 76) (DRBP76) (M-phase phosphoprotein 4) (MPP4) (Nuclear factor associated with dsRNA) (NFAR) (Nuclear factor of activated T-cells 90 kDa) (NF-AT-90) (Translational control protein 80) (TCP80)		ILF3	ILF3 DRBF MPHOSPH4 NF90
ILVBL	A1L0T0	3	0.166818		0.375673	0.00381613	0.106822	0.16653	0.282961	0.186399	1.13454	FALSE	A1L0T0	A1L0T0	ILVBL_HUMAN	0.182102	Acetolactate synthase-like protein (EC 2.2.1.-) (IlvB-like protein)		ILVBL	ILVBL AHAS
IMMT	Q16891	1271	-0.51803	-0.19081	-0.0567421	0.0393152	0.106822	0.143724	0.193307	0.243354	-1.13411	FALSE	Q16891	Q16891	IMMT_HUMAN	-0.181567	Mitochondrial inner membrane protein (Cell proliferation-inducing gene 4/52 protein) (Mitofilin) (p87/89)		IMMT	IMMT HMP MINOS2 PIG4 PIG52
IMPDH2	P12268	401	2.22501	2.22101	2.06578	2.05866	0.00337697	0.000328945	0.00259092	0.0928912	4.41562	TRUE	P12268	P12268	IMDH2_HUMAN	2.14262	Inosine-5'-monophosphate dehydrogenase 2 (IMP dehydrogenase 2) (IMPD 2) (IMPDH 2) (EC 1.1.1.205) (IMPDH-II)		IMPDH2	IMPDH2 IMPD2
IPO4	Q8TEX9	1384				3.09912	NA	0.00563753	NA	#DIV/0!	8.56896	FALSE	Q8TEX9	Q8TEX9	IPO4_HUMAN	3.09912	Importin-4 (Imp4) (Importin-4b) (Imp4b) (Ran-binding protein 4) (RanBP4)		IPO4	IPO4 IMP4B RANBP4
IPO5	O00410	22	1.6442	1.446	0.745275		0.0399916	0.00563753	0.104363	0.472295	2.42585	TRUE	O00410	O00410	IPO5_HUMAN	1.27849	Importin-5 (Imp5) (Importin subunit beta-3) (Karyopherin beta-3) (Ran-binding protein 5) (RanBP5)		IPO5	IPO5 KPNB3 RANBP5
IPO7	O95373	158		2.72147	1.82654	3.53859	0.0336939	0.00163487	0.0111798	0.856321	6.47794	TRUE	O95373	O95373	IPO7_HUMAN	2.69553	Importin-7 (Imp7) (Ran-binding protein 7) (RanBP7)		IPO7	IPO7 RANBP7
IQGAP2	Q13576	1152	2.55862	2.68304	2.28098	2.34393	0.00529178	0.000328945	0.000727715	0.186917	5.52755	TRUE	Q13576	Q13576	IQGA2_HUMAN	2.46664	Ras GTPase-activating-like protein IQGAP2		IQGAP2	IQGAP2
ISOC1	Q96CN7	1441	1.07942				NA	0.0467598	NA	#DIV/0!	2.11319	FALSE	Q96CN7	Q96CN7	ISOC1_HUMAN	1.07942	Isochorismatase domain-containing protein 1		ISOC1	ISOC1 CGI-111
ISOC2	Q96AB3	1432	2.50868	1.55046	-0.186684	1.18597	0.0677276	0.0192697	0.0953155	1.11682	2.40262	TRUE	Q96AB3	Q96AB3	ISOC2_HUMAN	1.26461	Isochorismatase domain-containing protein 2, mitochondrial		ISOC2	ISOC2
ITGA2	P17301	469	-1.33339			0.378037	0.226769	0.154995	0.269525	1.21016	-1.3925	FALSE	P17301	P17301	ITA2_HUMAN	-0.477675	Integrin alpha-2 (CD49 antigen-like family member B) (Collagen receptor) (Platelet membrane glycoprotein Ia) (GPIa) (VLA-2 subunit alpha) (CD antigen CD49b)		ITGA2	ITGA2 CD49B
ITGB1	P05556	265	-0.563361	-0.904125	-0.176653	-0.27762	0.0490819	0.0327691	0.0873466	0.3265	-1.39517	TRUE	P05556	P05556	ITB1_HUMAN	-0.48044	Integrin beta-1 (Fibronectin receptor subunit beta) (VLA-4 subunit beta) (CD antigen CD29)		ITGB1	ITGB1 FNRB MDF2 MSK12
ITIH2	P19823	498	0.897782	1.80753	0.882543	1.3549	0.018936	0.00278403	0.0291472	0.439737	2.35494	TRUE	P19823	P19823	ITIH2_HUMAN	1.23569	Inter-alpha-trypsin inhibitor heavy chain H2 (ITI heavy chain H2) (ITI-HC2) (Inter-alpha-inhibitor heavy chain 2) (Inter-alpha-trypsin inhibitor complex component II) (Serum-derived hyaluronan-associated protein) (SHAP)	complex	ITIH2	ITIH2 IGHEP2
ITPR2	Q14571	1188					NA	NA	NA	#DIV/0!	#VALUE!	FALSE	Q14571	Q14571	ITPR2_HUMAN	NA	Inositol 1,4,5-trisphosphate receptor type 2 (IP3 receptor isoform 2) (IP3R 2) (InsP3R2) (Type 2 inositol 1,4,5-trisphosphate receptor) (Type 2 InsP3 receptor)		ITPR2	ITPR2
JUP	P14923	434	-0.572097		-1.33071	-0.76526	0.0488724	0.0129807	0.0276199	0.394237	-1.85235	TRUE	P14923	P14923	PLAK_HUMAN	-0.889356	Junction plakoglobin (Catenin gamma) (Desmoplakin III) (Desmoplakin-3)		JUP	JUP CTNNG DP3
KARS	Q15046	1206		1.63062			NA	0.0218326	NA	#DIV/0!	3.09645	FALSE	Q15046	Q15046	SYK_HUMAN	1.63062	Lysine--tRNA ligase (EC 6.1.1.6) (Lysyl-tRNA synthetase) (LysRS)		KARS	KARS KIAA0070
KHDRBS1	Q07666	1093	-0.148745	-0.417313	-0.230421	0.0547379	0.082558	0.13415	0.188563	0.195636	-1.13716	FALSE	Q07666	Q07666	KHDR1_HUMAN	-0.185435	KH domain-containing, RNA-binding, signal transduction-associated protein 1 (GAP-associated tyrosine phosphoprotein p62) (Src-associated in mitosis 68 kDa protein) (Sam68) (p21 Ras GTPase-activating protein-associated p62) (p68)		KHDRBS1	KHDRBS1 SAM68
KHSRP	Q92945	1410	-0.933349	-0.261681	-0.969998	-0.343211	0.0409497	0.0182863	0.0514565	0.376604	-1.54441	TRUE	Q92945	Q92945	FUBP2_HUMAN	-0.62706	Far upstream element-binding protein 2 (FUSE-binding protein 2) (KH type-splicing regulatory protein) (KSRP) (p75)		KHSRP	KHSRP FUBP2
KIAA0020	Q15397	1232		2.3832			NA	0.00957604	NA	#DIV/0!	5.21692	FALSE	Q15397	Q15397	K0020_HUMAN	2.3832	Pumilio domain-containing protein KIAA0020 (HBV X-transactivated gene 5 protein) (HBV XAg-transactivated protein 5) (Minor histocompatibility antigen HA-8) (HLA-HA8)		KIAA0020	KIAA0020 XTP5
KIAA1967	Q8N163	1350	0.380003			1.48594	0.137528	0.0420258	0.224561	0.782016	1.90921	TRUE	Q8N163	Q8N163	K1967_HUMAN	0.932972	DBIRD complex subunit KIAA1967 (Deleted in breast cancer gene 1 protein) (DBC-1) (DBC.1) (p30 DBC)		KIAA1967	KIAA1967 DBC1
KIF5B	P33176	638	2.4496	1.68476			0.0702043	0.00422064	0.0862436	0.540826	4.19067	TRUE	P33176	P33176	KINH_HUMAN	2.06718	Kinesin-1 heavy chain (Conventional kinesin heavy chain) (Ubiquitous kinesin heavy chain) (UKHC)		KIF5B	KIF5B KNS KNS1
KIF5C	O60282	85		2.093		1.05975	0.0977314	0.0112102	0.106988	0.730615	2.98219	TRUE	O60282	O60282	KIF5C_HUMAN	1.57637	Kinesin heavy chain isoform 5C (Kinesin heavy chain neuron-specific 2)		KIF5C	KIF5C KIAA0531 NKHC2
KPNA2	P52292	801	-0.917433	-1.44233		-0.530063	0.0519591	0.0119894	0.031399	0.457857	-1.94973	TRUE	P52292	P52292	IMA2_HUMAN	-0.963275	Importin subunit alpha-2 (Karyopherin subunit alpha-2) (RAG cohort protein 1) (SRP1-alpha)		KPNA2	KPNA2 RCH1 SRP1
KPNA3	O00505	29	-0.568608				NA	0.118163	NA	#DIV/0!	-1.48309	FALSE	O00505	O00505	IMA3_HUMAN	-0.568608	Importin subunit alpha-3 (Importin alpha Q2) (Qip2) (Karyopherin subunit alpha-3) (SRP1-gamma)		KPNA3	KPNA3 QIP2
KPNB1	Q14974	1197	0.663058	0.917312	0.913048	0.501051	0.0126976	0.00615091	0.0662079	0.203392	1.68018	TRUE	Q14974	Q14974	IMB1_HUMAN	0.748617	Importin subunit beta-1 (Importin-90) (Karyopherin subunit beta-1) (Nuclear factor p97) (Pore targeting complex 97 kDa subunit) (PTAC97)		KPNB1	KPNB1 NTF97
KRT1	P04264	233	0.532469	0.248931	-0.7353	-0.970974	0.201873	0.182384	0.224687	0.733734	-1.17383	FALSE	P04264	P04264	K2C1_HUMAN	-0.231219	Keratin, type II cytoskeletal 1 (67 kDa cytokeratin) (Cytokeratin-1) (CK-1) (Hair alpha protein) (Keratin-1) (K1) (Type-II keratin Kb1)		KRT1	KRT1 KRTA
KRT10	P13645	411	-0.161952	-0.422465			0.116383	0.142693	0.260561	0.184211	-1.22451	FALSE	P13645	P13645	K1C10_HUMAN	-0.292208	Keratin, type I cytoskeletal 10 (Cytokeratin-10) (CK-10) (Keratin-10) (K10)		KRT10	KRT10 KPP
KRT12	Q99456	1479					NA	NA	NA	#DIV/0!	#VALUE!	FALSE	Q99456	Q99456	K1C12_HUMAN	NA	Keratin, type I cytoskeletal 12 (Cytokeratin-12) (CK-12) (Keratin-12) (K12)		KRT12	KRT12
KRT14	P02533	197					NA	NA	NA	#DIV/0!	#VALUE!	FALSE	P02533	P02533	K1C14_HUMAN	NA	Keratin, type I cytoskeletal 14 (Cytokeratin-14) (CK-14) (Keratin-14) (K14)		KRT14	KRT14
KRT15	P19012	487			-3.30244		NA	0.00497031	NA	#DIV/0!	-9.86585	FALSE	P19012	P19012	K1C15_HUMAN	-3.30244	Keratin, type I cytoskeletal 15 (Cytokeratin-15) (CK-15) (Keratin-15) (K15)		KRT15	KRT15 KRTB
KRT18	P05783	266	-1.82767	-1.65326	-1.96842	-1.66352	0.00532547	0.000404425	0.000103466	0.14988	-3.43002	TRUE	P05783	P05783	K1C18_HUMAN	-1.77822	Keratin, type I cytoskeletal 18 (Cell proliferation-inducing gene 46 protein) (Cytokeratin-18) (CK-18) (Keratin-18) (K18)		KRT18	KRT18 CYK18 PIG46
KRT19	P08727	322	-3.30925	-3.56831	-4.17263	-4.50578	0.00790404	0.000328945	1.48641e-07	0.547665	-14.8151	TRUE	P08727	P08727	K1C19_HUMAN	-3.889	Keratin, type I cytoskeletal 19 (Cytokeratin-19) (CK-19) (Keratin-19) (K19)		KRT19	KRT19
KRT2	P35908	671					NA	NA	NA	#DIV/0!	#VALUE!	FALSE	P35908	P35908	K22E_HUMAN	NA	Keratin, type II cytoskeletal 2 epidermal (Cytokeratin-2e) (CK-2e) (Epithelial keratin-2e) (Keratin-2 epidermis) (Keratin-2e) (K2e) (Type-II keratin Kb2)		KRT2	KRT2 KRT2A KRT2E
KRT23	Q9C075	1526		-2.38468	-2.51399	-2.15286	0.00993435	0.000521827	0.00012775	0.182973	-5.10006	TRUE	Q9C075	Q9C075	K1C23_HUMAN	-2.35051	Keratin, type I cytoskeletal 23 (Cytokeratin-23) (CK-23) (Keratin-23) (K23)		KRT23	KRT23
KRT36	O76013	139					NA	NA	NA	#DIV/0!	#VALUE!	FALSE	O76013	O76013	KRT36_HUMAN	NA	Keratin, type I cuticular Ha6 (Hair keratin, type I Ha6) (Keratin-36) (K36)		KRT36	KRT36 HHA6 HKA6 KRTHA6
KRT75	O95678	164					NA	NA	NA	#DIV/0!	#VALUE!	FALSE	O95678	O95678	K2C75_HUMAN	NA	Keratin, type II cytoskeletal 75 (Cytokeratin-75) (CK-75) (Keratin-6 hair follicle) (hK6hf) (Keratin-75) (K75) (Type II keratin-K6hf) (Type-II keratin Kb18)		KRT75	KRT75 K6HF KB18
KRT8	P05787	268	-1.78666	-1.78742	-1.97873	-1.79261	0.00337697	0.000382503	5.42854e-05	0.0949517	-3.57107	TRUE	P05787	P05787	K2C8_HUMAN	-1.83636	Keratin, type II cytoskeletal 8 (Cytokeratin-8) (CK-8) (Keratin-8) (K8) (Type-II keratin Kb8)		KRT8	KRT8 CYK8
KRT86	O43790	78					NA	NA	NA	#DIV/0!	#VALUE!	FALSE	O43790	O43790	KRT86_HUMAN	NA	Keratin, type II cuticular Hb6 (Hair keratin K2.11) (Keratin-86) (K86) (Type II hair keratin Hb6) (Type-II keratin Kb26)		KRT86	KRT86 KRTHB6
KRT9	P35527	652	0.213356	-0.327175			0.26979	0.288976	0.290839	0.382213	-1.04023	FALSE	P35527	P35527	K1C9_HUMAN	-0.0569093	Keratin, type I cytoskeletal 9 (Cytokeratin-9) (CK-9) (Keratin-9) (K9)		KRT9	KRT9
KTN1	Q86UP2	1338			-0.977877		NA	0.0550313	NA	#DIV/0!	-1.96957	FALSE	Q86UP2	Q86UP2	KTN1_HUMAN	-0.977877	Kinectin (CG-1 antigen) (Kinesin receptor)		KTN1	KTN1 CG1 KIAA0004
LAD1	O00515	30		-1.88157			NA	0.0159501	NA	#DIV/0!	-3.68476	FALSE	O00515	O00515	LAD1_HUMAN	-1.88157	Ladinin-1 (Lad-1) (Linear IgA disease antigen) (LADA)		LAD1	LAD1 LAD
LAMP1	P11279	380	-0.242196	-0.225687	-0.889879	-0.736292	0.046012	0.027667	0.0823086	0.340264	-1.43745	TRUE	P11279	P11279	LAMP1_HUMAN	-0.523513	Lysosome-associated membrane glycoprotein 1 (LAMP-1) (Lysosome-associated membrane protein 1) (CD107 antigen-like family member A) (CD antigen CD107a)		LAMP1	LAMP1
LAMP2	P13473	408	0.464975	1.3977		-0.0444578	0.122634	0.0644466	0.285406	0.731357	1.52211	FALSE	P13473	P13473	LAMP2_HUMAN	0.606071	Lysosome-associated membrane glycoprotein 2 (LAMP-2) (Lysosome-associated membrane protein 2) (CD107 antigen-like family member B) (CD antigen CD107b)		LAMP2	LAMP2
LAP3	P28838	587	1.39034	1.13889	-0.1924	-0.0264071	0.110805	0.0644466	0.218417	0.802771	1.49237	FALSE	P28838	P28838	AMPL_HUMAN	0.577607	Cytosol aminopeptidase (EC 3.4.11.1) (Leucine aminopeptidase 3) (LAP-3) (Leucyl aminopeptidase) (Peptidase S) (Proline aminopeptidase) (EC 3.4.11.5) (Prolyl aminopeptidase)		LAP3	LAP3 LAPEP PEPS
LARS	Q9P2J5	1599	1.71127	1.88056			0.0329826	0.00388204	0.106125	0.119706	3.47235	TRUE	Q9P2J5	Q9P2J5	SYLC_HUMAN	1.79591	Leucine--tRNA ligase, cytoplasmic (EC 6.1.1.4) (Leucyl-tRNA synthetase) (LeuRS)		LARS	LARS KIAA1352
LASP1	Q14847	1196		1.43237			NA	0.0285018	NA	#DIV/0!	2.69889	FALSE	Q14847	Q14847	LASP1_HUMAN	1.43237	LIM and SH3 domain protein 1 (LASP-1) (Metastatic lymph node gene 50 protein) (MLN 50)		LASP1	LASP1 MLN50
LBR	Q14739	1194	-0.646019	-0.516361	-0.0849443	-0.344239	0.0418683	0.0420258	0.107485	0.242499	-1.31758	TRUE	Q14739	Q14739	LBR_HUMAN	-0.397891	Lamin-B receptor (Integral nuclear envelope inner membrane protein) (LMN2R)		LBR	LBR
LDHA	P00338	178	2.65523	2.74724	0.460683	0.683786	0.05645	0.0113644	0.0221932	1.23312	3.10961	TRUE	P00338	P00338	LDHA_HUMAN	1.63673	L-lactate dehydrogenase A chain (LDH-A) (EC 1.1.1.27) (Cell proliferation-inducing gene 19 protein) (LDH muscle subunit) (LDH-M) (Renal carcinoma antigen NY-REN-59)		LDHA	LDHA PIG19
LETM1	O95202	153			-0.735969		NA	0.0853711	NA	#DIV/0!	-1.66552	FALSE	O95202	O95202	LETM1_HUMAN	-0.735969	LETM1 and EF-hand domain-containing protein 1, mitochondrial (Leucine zipper-EF-hand-containing transmembrane protein 1)		LETM1	LETM1
LGALS1	P09382	338	-1.2632	-1.3783	-2.97967	-2.37125	0.0238134	0.00204656	0.000219963	0.821982	-3.99474	TRUE	P09382	P09382	LEG1_HUMAN	-1.9981	Galectin-1 (Gal-1) (14 kDa laminin-binding protein) (HLBP14) (14 kDa lectin) (Beta-galactoside-binding lectin L-14-I) (Galaptin) (HBL) (HPL) (Lactose-binding lectin 1) (Lectin galactoside-binding soluble 1) (Putative MAPK-activating protein PM12) (S-Lac lectin 1)		LGALS1	LGALS1
LGALS3	P17931	474	1.03088	0.677693	-0.925391	-0.142538	0.240267	0.236883	0.339067	0.874841	1.11741	FALSE	P17931	P17931	LEG3_HUMAN	0.160161	Galectin-3 (Gal-3) (35 kDa lectin) (Carbohydrate-binding protein 35) (CBP 35) (Galactose-specific lectin 3) (Galactoside-binding protein) (GALBP) (IgE-binding protein) (L-31) (Laminin-binding protein) (Lectin L-29) (Mac-2 antigen)		LGALS3	LGALS3 MAC2
LGALS3BP	Q08380	1100	0.36636	0.320641	-1.57076	-0.229957	0.203842	0.178879	0.234254	0.903161	-1.21287	FALSE	Q08380	Q08380	LG3BP_HUMAN	-0.278428	Galectin-3-binding protein (Basement membrane autoantigen p105) (Lectin galactoside-binding soluble 3-binding protein) (Mac-2-binding protein) (MAC2BP) (Mac-2 BP) (Tumor-associated antigen 90K)		LGALS3BP	LGALS3BP M2BP
LMAN1	P49257	757	0.409637	0.810642	-0.0361727	0.43237	0.0653136	0.0498294	0.16735	0.346384	1.32328	TRUE	P49257	P49257	LMAN1_HUMAN	0.404119	Protein ERGIC-53 (ER-Golgi intermediate compartment 53 kDa protein) (Gp58) (Intracellular mannose-specific lectin MR60) (Lectin mannose-binding 1)		LMAN1	LMAN1 ERGIC53 F5F8D
LMAN2	Q12907	1117	-0.150961	-0.37615	0.146215	0.252199	0.262283	0.29174	0.26695	0.285844	-1.02255	FALSE	Q12907	Q12907	LMAN2_HUMAN	-0.0321744	Vesicular integral-membrane protein VIP36 (Glycoprotein GP36b) (Lectin mannose-binding 2) (Vesicular integral-membrane protein 36) (VIP36)		LMAN2	LMAN2 C5orf8
LMNA	P02545	204	-1.5471	-1.34245	-1.53959	-1.35503	0.00529178	0.000574752	0.000583604	0.112515	-2.7246	TRUE	P02545	P02545	LMNA_HUMAN	-1.44604	Prelamin-A/C [Cleaved into: Lamin-A/C (70 kDa lamin) (Renal carcinoma antigen NY-REN-32)]		LMNA	LMNA LMN1
LMNB1	P20700	507	-0.738266	-0.669724	-0.663632	-0.706201	0.00337697	0.0059193	0.0286609	0.0347326	-1.61827	TRUE	P20700	P20700	LMNB1_HUMAN	-0.694456	Lamin-B1		LMNB1	LMNB1 LMN2 LMNB
LMNB2	Q03252	1072	-0.702509	-1.11628	-1.45262	-1.13404	0.0133946	0.00245127	0.00689154	0.307546	-2.14557	TRUE	Q03252	Q03252	LMNB2_HUMAN	-1.10136	Lamin-B2		LMNB2	LMNB2 LMN2
LONP1	P36776	679	0.801089	0.941315	0.282665	1.1107	0.0274186	0.00856518	0.0823577	0.357356	1.72183	TRUE	P36776	P36776	LONM_HUMAN	0.783942	Lon protease homolog, mitochondrial (EC 3.4.21.-) (LONHs) (Lon protease-like protein) (LONP) (Mitochondrial ATP-dependent protease Lon) (Serine protease 15)		LONP1	LONP1 PRSS15
LONP2	Q86WA8	1343		-0.304594			NA	0.198882	NA	#DIV/0!	-1.23507	FALSE	Q86WA8	Q86WA8	LONP2_HUMAN	-0.304594	Lon protease homolog 2, peroxisomal (EC 3.4.21.-) (Lon protease-like protein 2) (Lon protease 2) (Peroxisomal Lon protease)		LONP2	LONP2 LONP
LRPPRC	P42704	713	0.00639255	0.112554	0.309392	0.325229	0.0625011	0.128003	0.216344	0.155178	1.13949	FALSE	P42704	P42704	LPPRC_HUMAN	0.188392	Leucine-rich PPR motif-containing protein, mitochondrial (130 kDa leucine-rich protein) (LRP 130) (GP130)		LRPPRC	LRPPRC LRP130
LRRC47	Q8N1G4	1352		1.04996	0.371032	0.126393	0.097935	0.0570372	0.236124	0.478501	1.42978	FALSE	Q8N1G4	Q8N1G4	LRC47_HUMAN	0.515796	Leucine-rich repeat-containing protein 47		LRRC47	LRRC47 KIAA1185
LRRC59	Q96AG4	1437	-0.805537	-0.951746	-0.48301	-0.626323	0.0135693	0.00715466	0.0291472	0.204872	-1.64337	TRUE	Q96AG4	Q96AG4	LRC59_HUMAN	-0.716654	Leucine-rich repeat-containing protein 59		LRRC59	LRRC59 PRO1855
LSS	P48449	748		-0.337679		-0.0869484	0.137528	0.18426	0.27305	0.177293	-1.15854	FALSE	P48449	P48449	ERG7_HUMAN	-0.212314	Lanosterol synthase (EC 5.4.99.7) (2,3-epoxysqualene--lanosterol cyclase) (Oxidosqualene--lanosterol cyclase) (OSC) (hOSC)		LSS	LSS OSC
LUZP1	Q86V48	1339		-1.84415			NA	0.0166464	NA	#DIV/0!	-3.59043	FALSE	Q86V48	Q86V48	LUZP1_HUMAN	-1.84415	Leucine zipper protein 1		LUZP1	LUZP1
LYAR	Q9NX58	1575					NA	NA	NA	#DIV/0!	#VALUE!	FALSE	Q9NX58	Q9NX58	LYAR_HUMAN	NA	Cell growth-regulating nucleolar protein		LYAR	LYAR PNAS-5
LYPLA2	O95372	157		2.79487	0.565212	0.221547	0.119293	0.0451318	0.154618	1.39711	2.28767	TRUE	O95372	O95372	LYPA2_HUMAN	1.19388	Acyl-protein thioesterase 2 (APT-2) (EC 3.1.2.-) (Lysophospholipase II) (LPL-II) (LysoPLA II)		LYPLA2	LYPLA2 APT2
LYZ	P61626	889	-0.299906	-0.754365			0.113798	0.0705034	0.218187	0.321351	-1.44106	FALSE	P61626	P61626	LYSC_HUMAN	-0.527135	Lysozyme C (EC 3.2.1.17) (1,4-beta-N-acetylmuramidase C)		LYZ	LYZ LZM
MAGOH	P61326	882		-1.13768			NA	0.0430124	NA	#DIV/0!	-2.20027	FALSE	P61326	P61326	MGN_HUMAN	-1.13768	Protein mago nashi homolog		MAGOH	MAGOH MAGOHA
MANF	P55145	825	1.03534	0.942189	-1.10776		0.236449	0.21195	0.333364	1.21133	1.22257	FALSE	P55145	P55145	MANF_HUMAN	0.289923	Mesencephalic astrocyte-derived neurotrophic factor (Arginine-rich protein) (Protein ARMET)		MANF	MANF ARMET ARP
MAOA	P21397	511	0.88511				NA	0.0647685	NA	#DIV/0!	1.84691	FALSE	P21397	P21397	AOFA_HUMAN	0.88511	Amine oxidase [flavin-containing] A (EC 1.4.3.4) (Monoamine oxidase type A) (MAO-A)		MAOA	MAOA
MAOB	P27338	573	0.614422	0.91466	-0.135716	0.354992	0.0787548	0.0533822	0.17656	0.445109	1.35387	FALSE	P27338	P27338	AOFB_HUMAN	0.437089	Amine oxidase [flavin-containing] B (EC 1.4.3.4) (Monoamine oxidase type B) (MAO-B)		MAOB	MAOB
MAP1LC3B2	A6NCE7	4					NA	NA	NA	#DIV/0!	#VALUE!	FALSE	A6NCE7	A6NCE7	MP3B2_HUMAN	NA	Microtubule-associated proteins 1A/1B light chain 3 beta 2 (Microtubule-associated proteins 1A/1B light chain 3B-like)		MAP1LC3B2	MAP1LC3B2
MAP4	P27816	581	0.522359				NA	0.128905	NA	#DIV/0!	1.4363	FALSE	P27816	P27816	MAP4_HUMAN	0.522359	Microtubule-associated protein 4 (MAP-4)		MAP4	MAP4
MAPRE1	Q15691	1245		0.884264	1.14414		0.0578966	0.0165704	0.150824	0.183757	2.01978	TRUE	Q15691	Q15691	MARE1_HUMAN	1.0142	Microtubule-associated protein RP/EB family member 1 (APC-binding protein EB1) (End-binding protein 1) (EB1)		MAPRE1	MAPRE1
MAPRE2	Q15555	1242				0.968608	NA	0.0558704	NA	#DIV/0!	1.95695	FALSE	Q15555	Q15555	MARE2_HUMAN	0.968608	Microtubule-associated protein RP/EB family member 2 (APC-binding protein EB2) (End-binding protein 2) (EB2)		MAPRE2	MAPRE2 RP1
MARCKS	P29966	591	-0.300481	0.351233	-0.415536	-0.523733	0.137528	0.136728	0.187841	0.39296	-1.16645	FALSE	P29966	P29966	MARCS_HUMAN	-0.222129	Myristoylated alanine-rich C-kinase substrate (MARCKS) (Protein kinase C substrate, 80 kDa protein, light chain) (80K-L protein) (PKCSL)		MARCKS	MARCKS MACS PRKCSL
MARCKSL1	P49006	755	-0.814563	-0.827621	-1.21609	-1.74019	0.0213	0.003471	0.00691404	0.435561	-2.21855	TRUE	P49006	P49006	MRP_HUMAN	-1.14962	MARCKS-related protein (MARCKS-like protein 1) (Macrophage myristoylated alanine-rich C kinase substrate) (Mac-MARCKS) (MacMARCKS)		MARCKSL1	MARCKSL1 MLP MRP
MARS	P56192	836	1.29773	1.70861	1.27556	1.47511	0.00790404	0.000696903	0.0170371	0.200551	2.7118	TRUE	P56192	P56192	SYMC_HUMAN	1.43925	Methionine--tRNA ligase, cytoplasmic (EC 6.1.1.10) (Methionyl-tRNA synthetase) (MetRS)		MARS	MARS
MAT1A	Q00266	1045	2.78435	3.07309	2.09744	2.0042	0.0102479	0.000437821	0.000727715	0.521772	5.61687	TRUE	Q00266	Q00266	METK1_HUMAN	2.48977	S-adenosylmethionine synthase isoform type-1 (AdoMet synthase 1) (EC 2.5.1.6) (Methionine adenosyltransferase 1) (MAT 1) (Methionine adenosyltransferase I/III) (MAT-I/III)		MAT1A	MAT1A AMS1 MATA1
MATR3	P43243	719	-0.42764	-0.601997	0.157416	-0.0837777	0.113179	0.118483	0.181557	0.340877	-1.18017	FALSE	P43243	P43243	MATR3_HUMAN	-0.239	Matrin-3		MATR3	MATR3 KIAA0723
MAVS	Q7Z434	1327	-1.11744	-1.33033	-0.735761		0.029892	0.00624286	0.0264729	0.301252	-2.08663	TRUE	Q7Z434	Q7Z434	MAVS_HUMAN	-1.06118	Mitochondrial antiviral-signaling protein (MAVS) (CARD adapter inducing interferon beta) (Cardif) (Interferon beta promoter stimulator protein 1) (IPS-1) (Putative NF-kappa-B-activating protein 031N) (Virus-induced-signaling adapter) (VISA)		MAVS	MAVS IPS1 KIAA1271 VISA
MCCC1	Q96RQ3	1473	0.888208				NA	0.0644466	NA	#DIV/0!	1.85088	FALSE	Q96RQ3	Q96RQ3	MCCA_HUMAN	0.888208	Methylcrotonoyl-CoA carboxylase subunit alpha, mitochondrial (MCCase subunit alpha) (EC 6.4.1.4) (3-methylcrotonyl-CoA carboxylase 1) (3-methylcrotonyl-CoA carboxylase biotin-containing subunit) (3-methylcrotonyl-CoA:carbon dioxide ligase subunit alpha)		MCCC1	MCCC1 MCCA
MCCC2	Q9HCC0	1548			-0.564482	-0.17388	0.128883	0.1147	0.232184	0.276197	-1.29162	FALSE	Q9HCC0	Q9HCC0	MCCB_HUMAN	-0.369181	Methylcrotonoyl-CoA carboxylase beta chain, mitochondrial (MCCase subunit beta) (EC 6.4.1.4) (3-methylcrotonyl-CoA carboxylase 2) (3-methylcrotonyl-CoA carboxylase non-biotin-containing subunit) (3-methylcrotonyl-CoA:carbon dioxide ligase subunit beta)		MCCC2	MCCC2 MCCB
MCFD2	Q8NI22	1373	1.14583				NA	0.0426198	NA	#DIV/0!	2.21274	FALSE	Q8NI22	Q8NI22	MCFD2_HUMAN	1.14583	Multiple coagulation factor deficiency protein 2 (Neural stem cell-derived neuronal survival protein)		MCFD2	MCFD2 SDNSF
MCM3	P25205	553				0.500762	NA	0.13415	NA	#DIV/0!	1.41496	FALSE	P25205	P25205	MCM3_HUMAN	0.500762	DNA replication licensing factor MCM3 (EC 3.6.4.12) (DNA polymerase alpha holoenzyme-associated protein P1) (P1-MCM3) (RLF subunit beta) (p102)		MCM3	MCM3
MCM5	P33992	639		0.888896		1.096	0.0516095	0.0170136	0.1663	0.146446	1.98956	TRUE	P33992	P33992	MCM5_HUMAN	0.992449	DNA replication licensing factor MCM5 (EC 3.6.4.12) (CDC46 homolog) (P1-CDC46)		MCM5	MCM5 CDC46
MDH1	P40925	701	1.17546	1.25106	-0.263988	0.30091	0.0936313	0.0488606	0.18267	0.728001	1.53247	TRUE	P40925	P40925	MDHC_HUMAN	0.61586	Malate dehydrogenase, cytoplasmic (EC 1.1.1.37) (Cytosolic malate dehydrogenase) (Diiodophenylpyruvate reductase) (EC 1.1.1.96)		MDH1	MDH1 MDHA
MDH2	P40926	702	-0.343715	-0.22471	-0.532723	-0.625285	0.0246868	0.0305536	0.0933688	0.180985	-1.34874	TRUE	P40926	P40926	MDHM_HUMAN	-0.431608	Malate dehydrogenase, mitochondrial (EC 1.1.1.37)		MDH2	MDH2
METTL7A	Q9H8H3	1540	1.15496	0.944732	0.167158	0.976604	0.035343	0.0102539	0.0829281	0.438995	1.75426	TRUE	Q9H8H3	Q9H8H3	MET7A_HUMAN	0.810863	Methyltransferase-like protein 7A (EC 2.1.1.-) (Protein AAM-B)		METTL7A	METTL7A PRO0066 UNQ1902/PRO4348
METTL7B	Q6UX53	1304	-0.96327	-0.997585	0.42094	-0.201247	0.123044	0.0853711	0.158339	0.678932	-1.35218	FALSE	Q6UX53	Q6UX53	MET7B_HUMAN	-0.43529	Methyltransferase-like protein 7B (EC 2.1.1.-)		METTL7B	METTL7B UNQ594/PRO1180
MGST1	P10620	362	-1.86646	-1.14353	-0.238632	-1.89868	0.0416671	0.007434	0.0127503	0.780936	-2.4399	TRUE	P10620	P10620	MGST1_HUMAN	-1.28682	Microsomal glutathione S-transferase 1 (Microsomal GST-1) (EC 2.5.1.18) (Microsomal GST-I)		MGST1	MGST1 GST12 MGST
MIF	P14174	423	2.07029	2.04812	0.130529	0.576534	0.0625339	0.0168594	0.0573667	1.0015	2.30756	TRUE	P14174	P14174	MIF_HUMAN	1.20637	Macrophage migration inhibitory factor (MIF) (EC 5.3.2.1) (Glycosylation-inhibiting factor) (GIF) (L-dopachrome isomerase) (L-dopachrome tautomerase) (EC 5.3.3.12) (Phenylpyruvate tautomerase)		MIF	MIF GLIF MMIF
MKI67	P46013	728	-2.03659	-3.13163			0.0753208	0.00360502	0.0120611	0.774309	-2.6189	TRUE	P46013	P46013	KI67_HUMAN	-1.38896	Antigen KI-67		MKI67	MKI67
MKI67IP	Q9BYG3	1522					NA	NA	NA	#DIV/0!	#VALUE!	FALSE	Q9BYG3	Q9BYG3	MK67I_HUMAN	NA	MKI67 FHA domain-interacting nucleolar phosphoprotein (Nucleolar phosphoprotein Nopp34) (Nucleolar protein interacting with the FHA domain of pKI-67) (hNIFK)		MKI67IP	MKI67IP NIFK NOPP34
MLEC	Q14165	1174	0.00877866	-0.406412	-0.00668487	0.206444	0.237777	0.273323	0.252927	0.256984	-1.03488	FALSE	Q14165	Q14165	MLEC_HUMAN	-0.0494685	Malectin		MLEC	MLEC KIAA0152
MMS19	Q96T76	1475	3.83025	3.85476			0.00993435	0.000563937	0.0108369	0.0173307	14.3453	TRUE	Q96T76	Q96T76	MMS19_HUMAN	3.8425	MMS19 nucleotide excision repair protein homolog (hMMS19) (MET18 homolog) (MMS19-like protein)		MMS19	MMS19 MMS19L
MOGS	Q13724	1153	1.45368	0.445731	-0.33665	0.0810271	0.143494	0.106339	0.237032	0.765124	1.32956	FALSE	Q13724	Q13724	MOGS_HUMAN	0.410946	Mannosyl-oligosaccharide glucosidase (EC 3.2.1.106) (Processing A-glucosidase I)		MOGS	MOGS GCS1
MP68	P56378	837					NA	NA	NA	#DIV/0!	#VALUE!	FALSE	P56378	P56378	68MP_HUMAN	NA	6.8 kDa mitochondrial proteolipid		MP68	MP68 C14orf2 PRO1574
MPHOSPH10	O00566	32			-0.428775		NA	0.154995	NA	#DIV/0!	-1.34609	FALSE	O00566	O00566	MPP10_HUMAN	-0.428775	U3 small nucleolar ribonucleoprotein protein MPP10 (M phase phosphoprotein 10)		MPHOSPH10	MPHOSPH10 MPP10
MPST	P25325	554	2.65584	1.3172	-0.0270007		0.106822	0.0343092	0.150271	1.34142	2.48862	TRUE	P25325	P25325	THTM_HUMAN	1.31534	3-mercaptopyruvate sulfurtransferase (MST) (EC 2.8.1.2)		MPST	MPST TST2
MRPL1	Q9BYD6	1521		-0.247173			NA	0.220505	NA	#DIV/0!	-1.18688	FALSE	Q9BYD6	Q9BYD6	RM01_HUMAN	-0.247173	39S ribosomal protein L1, mitochondrial (L1mt) (MRP-L1)		MRPL1	MRPL1 BM-022
MRPL11	Q9Y3B7	1659		-0.528096			NA	0.127709	NA	#DIV/0!	-1.44202	FALSE	Q9Y3B7	Q9Y3B7	RM11_HUMAN	-0.528096	39S ribosomal protein L11, mitochondrial (L11mt) (MRP-L11)		MRPL11	MRPL11 CGI-113
MRPL12	P52815	804	0.741162	1.0398	0.238181	0.563885	0.0332624	0.0147191	0.0953155	0.335259	1.56456	TRUE	P52815	P52815	RM12_HUMAN	0.645758	39S ribosomal protein L12, mitochondrial (L12mt) (MRP-L12) (5c5-2)		MRPL12	MRPL12 RPML12
MRPL14	Q6P1L8	1298				-1.15801	NA	0.0420258	NA	#DIV/0!	-2.2315	FALSE	Q6P1L8	Q6P1L8	RM14_HUMAN	-1.15801	39S ribosomal protein L14, mitochondrial (L14mt) (MRP-L14) (39S ribosomal protein L32, mitochondrial) (L32mt) (MRP-L32)		MRPL14	MRPL14 MRPL32 RPML32
MRPL16	Q9NX20	1574		-0.945373			NA	0.0582001	NA	#DIV/0!	-1.92569	FALSE	Q9NX20	Q9NX20	RM16_HUMAN	-0.945373	39S ribosomal protein L16, mitochondrial (L16mt) (MRP-L16)		MRPL16	MRPL16 PNAS-111
MRPL19	P49406	760		-0.933286	-0.43482		0.105099	0.0455987	0.204249	0.352469	-1.60665	TRUE	P49406	P49406	RM19_HUMAN	-0.684053	39S ribosomal protein L19, mitochondrial (L19mt) (MRP-L19) (39S ribosomal protein L15, mitochondrial) (L15mt) (MRP-L15)		MRPL19	MRPL19 KIAA0104 MRPL15
MRPL2	Q5T653	1288			-0.413423	-1.37314	0.129818	0.040111	0.169064	0.678623	-1.8574	TRUE	Q5T653	Q5T653	RM02_HUMAN	-0.893282	39S ribosomal protein L2, mitochondrial (L2mt) (MRP-L2)		MRPL2	MRPL2 CGI-22
MRPL21	Q7Z2W9	1323			-0.342583		NA	0.183841	NA	#DIV/0!	-1.26803	FALSE	Q7Z2W9	Q7Z2W9	RM21_HUMAN	-0.342583	39S ribosomal protein L21, mitochondrial (L21mt) (MRP-L21)		MRPL21	MRPL21
MRPL37	Q9BZE1	1524	-0.230585	-0.361405	-1.26741	-0.344043	0.0666067	0.03539	0.0869987	0.481211	-1.46496	TRUE	Q9BZE1	Q9BZE1	RM37_HUMAN	-0.550861	39S ribosomal protein L37, mitochondrial (L37mt) (MRP-L37) (39S ribosomal protein L2, mitochondrial) (L2mt) (MRP-L2)		MRPL37	MRPL37 MRPL2 RPML2 HSPC235
MRPL38	Q96DV4	1444				-0.342746	NA	0.183841	NA	#DIV/0!	-1.26817	FALSE	Q96DV4	Q96DV4	RM38_HUMAN	-0.342746	39S ribosomal protein L38, mitochondrial (L38mt) (MRP-L38)		MRPL38	MRPL38 HSPC262
MRPL39	Q9NYK5	1579	0.181357		-0.726475		0.222111	0.182866	0.237032	0.641934	-1.20795	FALSE	Q9NYK5	Q9NYK5	RM39_HUMAN	-0.272559	39S ribosomal protein L39, mitochondrial (L39mt) (MRP-L39) (39S ribosomal protein L5, mitochondrial) (L5mt) (MRP-L5)		MRPL39	MRPL39 C21orf92 MRPL5 RPML5 MSTP003 PRED22
MRPL4	Q9BYD3	1520	-0.189497				NA	0.24502	NA	#DIV/0!	-1.14037	FALSE	Q9BYD3	Q9BYD3	RM04_HUMAN	-0.189497	39S ribosomal protein L4, mitochondrial (L4mt) (MRP-L4)		MRPL4	MRPL4 CDABP0091 CGI-28
MRPL40	Q9NQ50	1554		-0.0983021			NA	0.282807	NA	#DIV/0!	-1.07051	FALSE	Q9NQ50	Q9NQ50	RM40_HUMAN	-0.0983021	39S ribosomal protein L40, mitochondrial (L40mt) (MRP-L40) (Nuclear localization signal-containing protein deleted in velocardiofacial syndrome) (Up-regulated in metastasis)		MRPL40	MRPL40 NLVCF URIM
MRPL44	Q9H9J2	1543		0.255456		0.116125	0.106633	0.199505	0.302393	0.0985222	1.13744	FALSE	Q9H9J2	Q9H9J2	RM44_HUMAN	0.18579	39S ribosomal protein L44, mitochondrial (L44mt) (MRP-L44) (EC 3.1.26.-)		MRPL44	MRPL44
MRPL49	Q13405	1144	-0.904369	-1.60688			0.0890348	0.0137627	0.102311	0.496749	-2.3877	TRUE	Q13405	Q13405	RM49_HUMAN	-1.25562	39S ribosomal protein L49, mitochondrial (L49mt) (MRP-L49) (Neighbor of FAU) (NOF) (Protein NOF1)		MRPL49	MRPL49 C11orf4 NOF1 OK/SW-cl.67
MRPS22	P82650	1025		-0.162951	-0.260999		0.0787682	0.182536	0.309072	0.0693302	-1.15827	FALSE	P82650	P82650	RT22_HUMAN	-0.211975	28S ribosomal protein S22, mitochondrial (MRP-S22) (S22mt)		MRPS22	MRPS22 C3orf5 RPMS22 GK002
MRPS23	Q9Y3D9	1661		-0.502817	2.42348		0.216778	0.118483	0.259116	2.06921	1.94576	FALSE	Q9Y3D9	Q9Y3D9	RT23_HUMAN	0.960333	28S ribosomal protein S23, mitochondrial (MRP-S23) (S23mt)		MRPS23	MRPS23 CGI-138 HSPC329
MRPS27	Q92552	1396				0.622959	NA	0.106682	NA	#DIV/0!	1.54003	FALSE	Q92552	Q92552	RT27_HUMAN	0.622959	28S ribosomal protein S27, mitochondrial (MRP-S27) (S27mt)		MRPS27	MRPS27 KIAA0264
MRPS31	Q92665	1403	0.274339	-0.364543			0.277281	0.295952	0.296915	0.451758	-1.03176	FALSE	Q92665	Q92665	RT31_HUMAN	-0.0451023	28S ribosomal protein S31, mitochondrial (MRP-S31) (S31mt) (Imogen 38)		MRPS31	MRPS31 IMOGN38
MRPS35	P82673	1026				0.322539	NA	0.191569	NA	#DIV/0!	1.25053	FALSE	P82673	P82673	RT35_HUMAN	0.322539	28S ribosomal protein S35, mitochondrial (MRP-S35) (S35mt) (28S ribosomal protein S28, mitochondrial) (MRP-S28) (S28mt)		MRPS35	MRPS35 MRPS28 HDCMD11P MDS023 PSEC0213
MRPS6	P82932	1027	-0.381933				NA	0.170297	NA	#DIV/0!	-1.30309	FALSE	P82932	P82932	RT06_HUMAN	-0.381933	28S ribosomal protein S6, mitochondrial (MRP-S6) (S6mt)		MRPS6	MRPS6 C21orf101 RPMS6
MRPS9	P82933	1028	-0.805165	-1.78601	0.58015	-0.80037	0.110445	0.0588854	0.145553	0.972847	-1.62771	FALSE	P82933	P82933	RT09_HUMAN	-0.702848	28S ribosomal protein S9, mitochondrial (MRP-S9) (S9mt)		MRPS9	MRPS9 RPMS9
MRTO4	Q9UKD2	1621	1.0501	-0.401408		0.0483562	0.21967	0.195443	0.282961	0.743043	1.17475	FALSE	Q9UKD2	Q9UKD2	MRT4_HUMAN	0.232351	mRNA turnover protein 4 homolog		MRTO4	MRTO4 C1orf33 MRT4
MSH2	P43246	720		2.87249			NA	0.00645633	NA	#DIV/0!	7.32328	FALSE	P43246	P43246	MSH2_HUMAN	2.87249	DNA mismatch repair protein Msh2 (hMSH2) (MutS protein homolog 2)		MSH2	MSH2
MSMO1	Q15800	1250			2.05081	0.197465	0.164846	0.0532889	0.215883	1.31051	2.17971	FALSE	Q15800	Q15800	MSMO1_HUMAN	1.12414	Methylsterol monooxygenase 1 (EC 1.14.13.72) (C-4 methylsterol oxidase)		MSMO1	MSMO1 DESP4 ERG25 SC4MOL
MT2A	P02795	220	1.09979	1.33516			0.0495571	0.0102539	0.181557	0.166433	2.32539	TRUE	P02795	P02795	MT2_HUMAN	1.21747	Metallothionein-2 (MT-2) (Metallothionein-2A) (Metallothionein-II) (MT-II)		MT2A	MT2A CES1 MT2
MT-ATP6	P00846	189			-0.604046		NA	0.110548	NA	#DIV/0!	-1.51997	FALSE	P00846	P00846	ATP6_HUMAN	-0.604046	ATP synthase subunit a (F-ATPase protein 6)		MT-ATP6	MT-ATP6 ATP6 ATPASE6 MTATP6
MTCH2	Q9Y6C9	1684	0.00881899	0.134961	-0.195704	0.175067	0.240152	0.289282	0.270169	0.166783	1.02157	FALSE	Q9Y6C9	Q9Y6C9	MTCH2_HUMAN	0.0307857	Mitochondrial carrier homolog 2 (Met-induced mitochondrial protein)		MTCH2	MTCH2 MIMP HSPC032
MT-CO2	P00403	183	-0.0786725	-0.249443	-0.690912	-0.244232	0.0625339	0.0685347	0.14277	0.262338	-1.24471	FALSE	P00403	P00403	COX2_HUMAN	-0.315815	Cytochrome c oxidase subunit 2 (Cytochrome c oxidase polypeptide II)		MT-CO2	MT-CO2 COII COXII MTCO2
MTDH	Q86UE4	1337	-1.05562	0.388515			0.2377	0.187297	0.277346	1.02115	-1.26011	FALSE	Q86UE4	Q86UE4	LYRIC_HUMAN	-0.33355	Protein LYRIC (3D3/LYRIC) (Astrocyte elevated gene-1 protein) (AEG-1) (Lysine-rich CEACAM1 co-isolated protein) (Metadherin) (Metastasis adhesion protein)		MTDH	MTDH AEG1 LYRIC
MTHFD1	P11586	387	-0.0432327	1.94341	1.26736	2.10489	0.0552088	0.0119883	0.0573667	0.977387	2.49339	TRUE	P11586	P11586	C1TC_HUMAN	1.31811	C-1-tetrahydrofolate synthase, cytoplasmic (C1-THF synthase) [Includes: Methylenetetrahydrofolate dehydrogenase (EC 1.5.1.5); Methenyltetrahydrofolate cyclohydrolase (EC 3.5.4.9); Formyltetrahydrofolate synthetase (EC 6.3.4.3)]		MTHFD1	MTHFD1 MTHFC MTHFD
MTHFD1L	Q6UB35	1303	-0.410163	0.304006	-0.267784	-0.0718266	0.188945	0.214819	0.219367	0.309754	-1.08031	FALSE	Q6UB35	Q6UB35	C1TM_HUMAN	-0.111442	Monofunctional C1-tetrahydrofolate synthase, mitochondrial (EC 6.3.4.3) (Formyltetrahydrofolate synthetase)		MTHFD1L	MTHFD1L FTHFSDC1
MTHFD2	P13995	422				-0.933634	NA	0.059267	NA	0.660179	-1.91008	FALSE	P13995	P13995	MTDC_HUMAN	-0.933634	Bifunctional methylenetetrahydrofolate dehydrogenase/cyclohydrolase, mitochondrial [Includes: NAD-dependent methylenetetrahydrofolate dehydrogenase (EC 1.5.1.15); Methenyltetrahydrofolate cyclohydrolase (EC 3.5.4.9)]		MTHFD2	MTHFD2 NMDMC
MTOR	P42345	710		0.700997			NA	0.0919328	NA	#DIV/0!	1.62563	FALSE	P42345	P42345	MTOR_HUMAN	0.700997	Serine/threonine-protein kinase mTOR (EC 2.7.11.1) (FK506-binding protein 12-rapamycin complex-associated protein 1) (FKBP12-rapamycin complex-associated protein) (Mammalian target of rapamycin) (mTOR) (Mechanistic target of rapamycin) (Rapamycin and FKBP12 target 1) (Rapamycin target protein 1)		MTOR	MTOR FRAP FRAP1 FRAP2 RAFT1 RAPT1
MTTP	P55157	826	2.09806	2.5873	1.55692	1.91574	0.0102479	0.000515526	0.00415266	0.428843	4.11104	TRUE	P55157	P55157	MTP_HUMAN	2.0395	Microsomal triglyceride transfer protein large subunit		MTTP	MTTP MTP
MUT	P22033	518			-1.25635		NA	0.0361173	NA	#DIV/0!	-2.38891	FALSE	P22033	P22033	MUTA_HUMAN	-1.25635	Methylmalonyl-CoA mutase, mitochondrial (MCM) (EC 5.4.99.2) (Methylmalonyl-CoA isomerase)		MUT	MUT
MYBBP1A	Q9BQG0	1500	0.0538894	0.0600147	0.488889	0.777427	0.0790496	0.0689593	0.172159	0.352921	1.2702	FALSE	Q9BQG0	Q9BQG0	MBB1A_HUMAN	0.345055	Myb-binding protein 1A		MYBBP1A	MYBBP1A P160
MYH10	P35580	661	0.650634	1.06688	0.271746	0.623221	0.0312858	0.0136363	0.0927611	0.325344	1.57257	TRUE	P35580	P35580	MYH10_HUMAN	0.653121	Myosin-10 (Cellular myosin heavy chain, type B) (Myosin heavy chain 10) (Myosin heavy chain, non-muscle IIb) (Non-muscle myosin heavy chain B) (NMMHC-B) (Non-muscle myosin heavy chain IIb) (NMMHC II-b) (NMMHC-IIB)		MYH10	MYH10
MYH11	P35749	669					NA	NA	NA	#DIV/0!	#VALUE!	FALSE	P35749	P35749	MYH11_HUMAN	NA	Myosin-11 (Myosin heavy chain 11) (Myosin heavy chain, smooth muscle isoform) (SMMHC)		MYH11	MYH11 KIAA0866
MYH14	Q7Z406	1324					NA	NA	NA	#DIV/0!	#VALUE!	FALSE	Q7Z406	Q7Z406	MYH14_HUMAN	NA	Myosin-14 (Myosin heavy chain 14) (Myosin heavy chain, non-muscle IIc) (Non-muscle myosin heavy chain IIc) (NMHC II-C)		MYH14	MYH14 KIAA2034 FP17425
MYH9	P35579	655	-1.03489	-0.685323	1.72772	-0.442886	0.26979	0.280799	0.3037	1.24826	-1.07836	FALSE	P35579	P35579	MYH9_HUMAN	-0.108844	Myosin-9 (Cellular myosin heavy chain, type A) (Myosin heavy chain 9) (Myosin heavy chain, non-muscle IIa) (Non-muscle myosin heavy chain A) (NMMHC-A) (Non-muscle myosin heavy chain IIa) (NMMHC II-a) (NMMHC-IIA)		MYH9	MYH9
MYL12A	P19105	490	-0.690149	-0.309963			0.106822	0.0742334	0.240142	0.268832	-1.41427	FALSE	P19105	P19105	ML12A_HUMAN	-0.500056	Myosin regulatory light chain 12A (MLC-2B) (Myosin RLC) (Myosin regulatory light chain 2, nonsarcomeric) (Myosin regulatory light chain MRLC3)		MYL12A	MYL12A MLCB MRLC3 RLC
MYL6	P60660	848	-0.286965	-0.842778	0.556369	-0.247768	0.189458	0.176321	0.2226	0.575902	-1.15291	FALSE	P60660	P60660	MYL6_HUMAN	-0.205285	Myosin light polypeptide 6 (17 kDa myosin light chain) (LC17) (Myosin light chain 3) (MLC-3) (Myosin light chain alkali 3) (Myosin light chain A3) (Smooth muscle and nonmuscle myosin light chain alkali 6)		MYL6	MYL6
MYO1B	O43795	79	-0.787215		-0.692184		0.0391115	0.0328876	0.174501	0.0671974	-1.66983	TRUE	O43795	O43795	MYO1B_HUMAN	-0.739699	Unconventional myosin-Ib (MYH-1c) (Myosin I alpha) (MMI-alpha) (MMIa)		MYO1B	MYO1B
MYO1C	O00159	13	-1.7927		-1.97669		0.0333317	0.003471	0.0339492	0.130105	-3.69274	TRUE	O00159	O00159	MYO1C_HUMAN	-1.88469	Unconventional myosin-Ic (Myosin I beta) (MMI-beta) (MMIb)		MYO1C	MYO1C
NACA	Q13765	1154		-0.837605	-0.338068		0.113179	0.0602446	0.228385	0.353226	-1.50299	FALSE	Q13765	Q13765	NACA_HUMAN	-0.587836	Nascent polypeptide-associated complex subunit alpha (NAC-alpha) (Alpha-NAC) (allergen Hom s 2)		NACA	NACA HSD48
NANS	Q9NR45	1559		2.42475			NA	0.00922888	NA	#DIV/0!	5.36935	FALSE	Q9NR45	Q9NR45	SIAS_HUMAN	2.42475	Sialic acid synthase (N-acetylneuraminate synthase) (EC 2.5.1.56) (N-acetylneuraminate-9-phosphate synthase) (EC 2.5.1.57) (N-acetylneuraminic acid phosphate synthase) (N-acetylneuraminic acid synthase)		NANS	NANS SAS
NAP1L1	P55209	827	2.20602	2.20902	2.20211	1.4039	0.0102097	0.000515526	0.00470072	0.40092	4.01462	TRUE	P55209	P55209	NP1L1_HUMAN	2.00526	Nucleosome assembly protein 1-like 1 (NAP-1-related protein) (hNRP)		NAP1L1	NAP1L1 NRP
NAP1L4	Q99733	1489	0.89019	2.27417		0.260975	0.0953436	0.0291178	0.173242	1.02991	2.20653	TRUE	Q99733	Q99733	NP1L4_HUMAN	1.14178	Nucleosome assembly protein 1-like 4 (Nucleosome assembly protein 2) (NAP-2)		NAP1L4	NAP1L4 NAP2
NAPA	P54920	820	-0.231642				NA	0.226307	NA	#DIV/0!	-1.17417	FALSE	P54920	P54920	SNAA_HUMAN	-0.231642	Alpha-soluble NSF attachment protein (SNAP-alpha) (N-ethylmaleimide-sensitive factor attachment protein alpha)		NAPA	NAPA SNAPA
NARS	O43776	77	0.751265	1.00121			0.061296	0.0237085	0.2226	0.176736	1.83558	TRUE	O43776	O43776	SYNC_HUMAN	0.876237	Asparagine--tRNA ligase, cytoplasmic (EC 6.1.1.22) (Asparaginyl-tRNA synthetase) (AsnRS)		NARS	NARS
NAT10	Q9H0A0	1530	-0.317183	0.745865	0.166444	0.0161333	0.193085	0.195705	0.267409	0.444025	1.11174	FALSE	Q9H0A0	Q9H0A0	NAT10_HUMAN	0.152815	N-acetyltransferase 10 (EC 2.3.1.-)		NAT10	NAT10 ALP KIAA1709
NCBP1	Q09161	1107		1.10707			NA	0.0448768	NA	#DIV/0!	2.15407	FALSE	Q09161	Q09161	NCBP1_HUMAN	1.10707	Nuclear cap-binding protein subunit 1 (80 kDa nuclear cap-binding protein) (CBP80) (NCBP 80 kDa subunit)		NCBP1	NCBP1 CBP80 NCBP
NCL	P19338	491	-0.680078	-0.902414	-0.988296	-1.23545	0.0117671	0.00320426	0.011209	0.229534	-1.93396	TRUE	P19338	P19338	NUCL_HUMAN	-0.951559	Nucleolin (Protein C23)		NCL	NCL
NCOA5	Q9HCD5	1549					NA	NA	NA	#DIV/0!	#VALUE!	FALSE	Q9HCD5	Q9HCD5	NCOA5_HUMAN	NA	Nuclear receptor coactivator 5 (NCoA-5) (Coactivator independent of AF-2) (CIA)		NCOA5	NCOA5 KIAA1637
NDRG1	Q92597	1397	3.80248	4.66349			0.0509473	0.000746549	0.00688504	0.608826	18.8042	TRUE	Q92597	Q92597	NDRG1_HUMAN	4.23298	Protein NDRG1 (Differentiation-related gene 1 protein) (DRG-1) (N-myc downstream-regulated gene 1 protein) (Nickel-specific induction protein Cap43) (Reducing agents and tunicamycin-responsive protein) (RTP) (Rit42)		NDRG1	NDRG1 CAP43 DRG1 RTP
NDUFA10	O95299	156	0.289613	-0.705801	-0.540839	-0.732445	0.0899123	0.0620646	0.128372	0.48216	-1.34013	FALSE	O95299	O95299	NDUAA_HUMAN	-0.422368	NADH dehydrogenase [ubiquinone] 1 alpha subcomplex subunit 10, mitochondrial (Complex I-42kD) (CI-42kD) (NADH-ubiquinone oxidoreductase 42 kDa subunit)		NDUFA10	NDUFA10
NDUFA13	Q9P0J0	1589	1.42206	0.523958	-0.212134	0.715377	0.0863932	0.0442122	0.161851	0.671771	1.52871	TRUE	Q9P0J0	Q9P0J0	NDUAD_HUMAN	0.612315	NADH dehydrogenase [ubiquinone] 1 alpha subcomplex subunit 13 (Cell death regulatory protein GRIM-19) (Complex I-B16.6) (CI-B16.6) (Gene associated with retinoic and interferon-induced mortality 19 protein) (GRIM-19) (Gene associated with retinoic and IFN-induced mortality 19 protein) (NADH-ubiquinone oxidoreductase B16.6 subunit)		NDUFA13	NDUFA13 GRIM19 CDA016 CGI-39
NDUFA2	O43678	73		0.26213		0.249052	0.0237119	0.156798	0.272811	0.00924724	1.19382	FALSE	O43678	O43678	NDUA2_HUMAN	0.255591	NADH dehydrogenase [ubiquinone] 1 alpha subcomplex subunit 2 (Complex I-B8) (CI-B8) (NADH-ubiquinone oxidoreductase B8 subunit)		NDUFA2	NDUFA2
NDUFA4	O00483	27	0.936964	-1.09495	-0.439465		0.247039	0.236461	0.226321	1.03705	-1.14802	FALSE	O00483	O00483	NDUA4_HUMAN	-0.19915	NADH dehydrogenase [ubiquinone] 1 alpha subcomplex subunit 4 (Complex I-MLRQ) (CI-MLRQ) (NADH-ubiquinone oxidoreductase MLRQ subunit)		NDUFA4	NDUFA4
NDUFA5	Q16718	1261		0.535495	-0.0376152	0.562069	0.101218	0.0891954	0.241206	0.338817	1.27749	FALSE	Q16718	Q16718	NDUA5_HUMAN	0.353316	NADH dehydrogenase [ubiquinone] 1 alpha subcomplex subunit 5 (Complex I subunit B13) (Complex I-13kD-B) (CI-13kD-B) (NADH-ubiquinone oxidoreductase 13 kDa-B subunit)		NDUFA5	NDUFA5
NDUFA6	P56556	841			-0.15503	-0.0332802	0.144769	0.260506	0.310489	0.0860902	-1.06744	FALSE	P56556	P56556	NDUA6_HUMAN	-0.0941552	NADH dehydrogenase [ubiquinone] 1 alpha subcomplex subunit 6 (Complex I-B14) (CI-B14) (LYR motif-containing protein 6) (NADH-ubiquinone oxidoreductase B14 subunit)		NDUFA6	NDUFA6 LYRM6 NADHB14
NDUFA7	O95182	152			-0.18771	-0.40708	0.105582	0.138785	0.256981	0.155118	-1.22892	FALSE	O95182	O95182	NDUA7_HUMAN	-0.297395	NADH dehydrogenase [ubiquinone] 1 alpha subcomplex subunit 7 (Complex I-B14.5a) (CI-B14.5a) (NADH-ubiquinone oxidoreductase subunit B14.5a)		NDUFA7	NDUFA7
NDUFA8	P51970	797	0.132777	0.55125	-0.284293	0.327083	0.150365	0.1588	0.240142	0.354611	1.13422	FALSE	P51970	P51970	NDUA8_HUMAN	0.181704	NADH dehydrogenase [ubiquinone] 1 alpha subcomplex subunit 8 (Complex I-19kD) (CI-19kD) (Complex I-PGIV) (CI-PGIV) (NADH-ubiquinone oxidoreductase 19 kDa subunit)		NDUFA8	NDUFA8
NDUFA9	Q16795	1266	0.910513	1.4718	-0.206761	0.851193	0.0710766	0.0291178	0.145141	0.700526	1.68961	TRUE	Q16795	Q16795	NDUA9_HUMAN	0.756686	NADH dehydrogenase [ubiquinone] 1 alpha subcomplex subunit 9, mitochondrial (Complex I-39kD) (CI-39kD) (NADH-ubiquinone oxidoreductase 39 kDa subunit)		NDUFA9	NDUFA9 NDUFS2L
NDUFAB1	O14561	38	-0.165276	0.152483	-0.35958	-0.0183766	0.164468	0.218897	0.224687	0.217586	-1.07006	FALSE	O14561	O14561	ACPM_HUMAN	-0.0976874	Acyl carrier protein, mitochondrial (ACP) (CI-SDAP) (NADH-ubiquinone oxidoreductase 9.6 kDa subunit)		NDUFAB1	NDUFAB1
NDUFB10	O96000	173	0.133498	0.237009	0.0932209	0.440075	0.0495571	0.102757	0.193588	0.155066	1.16955	FALSE	O96000	O96000	NDUBA_HUMAN	0.225951	NADH dehydrogenase [ubiquinone] 1 beta subcomplex subunit 10 (Complex I-PDSW) (CI-PDSW) (NADH-ubiquinone oxidoreductase PDSW subunit)		NDUFB10	NDUFB10
NDUFB4	O95168	150		0.692049		0.874006	0.055083	0.0298272	0.188236	0.128663	1.72074	TRUE	O95168	O95168	NDUB4_HUMAN	0.783028	NADH dehydrogenase [ubiquinone] 1 beta subcomplex subunit 4 (Complex I-B15) (CI-B15) (NADH-ubiquinone oxidoreductase B15 subunit)		NDUFB4	NDUFB4
NDUFB9	Q9Y6M9	1688				-0.101227	NA	0.282063	NA	#DIV/0!	-1.07269	FALSE	Q9Y6M9	Q9Y6M9	NDUB9_HUMAN	-0.101227	NADH dehydrogenase [ubiquinone] 1 beta subcomplex subunit 9 (Complex I-B22) (CI-B22) (LYR motif-containing protein 3) (NADH-ubiquinone oxidoreductase B22 subunit)		NDUFB9	NDUFB9 LYRM3 UQOR22
NDUFC2	O95298	155		-0.253374	-0.752225		0.123712	0.0775742	0.23054	0.352741	-1.41696	FALSE	O95298	O95298	NDUC2_HUMAN	-0.5028	NADH dehydrogenase [ubiquinone] 1 subunit C2 (Complex I-B14.5b) (CI-B14.5b) (Human lung cancer oncogene 1 protein) (HLC-1) (NADH-ubiquinone oxidoreductase subunit B14.5b)		NDUFC2	NDUFC2 HLC1
NDUFS1	P28331	585	0.330169	0.483947	-0.43471	0.0369323	0.21967	0.231602	0.289321	0.404235	1.07481	FALSE	P28331	P28331	NDUS1_HUMAN	0.104084	NADH-ubiquinone oxidoreductase 75 kDa subunit, mitochondrial (EC 1.6.5.3) (EC 1.6.99.3) (Complex I-75kD) (CI-75kD)		NDUFS1	NDUFS1
NDUFS2	O75306	109	0.239322	0.113977	-0.0726353	0.220084	0.0899123	0.183697	0.240142	0.142935	1.09065	FALSE	O75306	O75306	NDUS2_HUMAN	0.125187	NADH dehydrogenase [ubiquinone] iron-sulfur protein 2, mitochondrial (EC 1.6.5.3) (EC 1.6.99.3) (Complex I-49kD) (CI-49kD) (NADH-ubiquinone oxidoreductase 49 kDa subunit)		NDUFS2	NDUFS2
NDUFS3	O75489	122	0.255567	0.340801	-0.0654283	0.410487	0.0685587	0.102836	0.204249	0.210293	1.1772	FALSE	O75489	O75489	NDUS3_HUMAN	0.235357	NADH dehydrogenase [ubiquinone] iron-sulfur protein 3, mitochondrial (EC 1.6.5.3) (EC 1.6.99.3) (Complex I-30kD) (CI-30kD) (NADH-ubiquinone oxidoreductase 30 kDa subunit)		NDUFS3	NDUFS3
NDUFS4	O43181	63	0.0871965	0.0579136	-0.638457		0.198292	0.201143	0.173332	0.410764	-1.12074	FALSE	O43181	O43181	NDUS4_HUMAN	-0.164449	NADH dehydrogenase [ubiquinone] iron-sulfur protein 4, mitochondrial (Complex I-18 kDa) (CI-18 kDa) (Complex I-AQDQ) (CI-AQDQ) (NADH-ubiquinone oxidoreductase 18 kDa subunit)		NDUFS4	NDUFS4
NDUFS5	O43920	83			-0.395396		NA	0.165958	NA	#DIV/0!	-1.3153	FALSE	O43920	O43920	NDUS5_HUMAN	-0.395396	NADH dehydrogenase [ubiquinone] iron-sulfur protein 5 (Complex I-15 kDa) (CI-15 kDa) (NADH-ubiquinone oxidoreductase 15 kDa subunit)		NDUFS5	NDUFS5
NDUFS8	O00217	14		0.258679			NA	0.216122	NA	#DIV/0!	1.19638	FALSE	O00217	O00217	NDUS8_HUMAN	0.258679	NADH dehydrogenase [ubiquinone] iron-sulfur protein 8, mitochondrial (EC 1.6.5.3) (EC 1.6.99.3) (Complex I-23kD) (CI-23kD) (NADH-ubiquinone oxidoreductase 23 kDa subunit) (TYKY subunit)		NDUFS8	NDUFS8
NDUFV1	P49821	772	0.37836	-0.281795	-0.379244	-0.0832956	0.215418	0.236883	0.226321	0.280825	-1.06547	FALSE	P49821	P49821	NDUV1_HUMAN	0.093786	NADH dehydrogenase [ubiquinone] flavoprotein 1, mitochondrial (EC 1.6.5.3) (EC 1.6.99.3) (Complex I-51kD) (CI-51kD) (NADH dehydrogenase flavoprotein 1) (NADH-ubiquinone oxidoreductase 51 kDa subunit)		NDUFV1	NDUFV1 UQOR1
NDUFV2	P19404	494	-0.221975	0.39706	-0.162061	-0.321025	0.224467	0.249633	0.234007	0.273035	-1.05482	FALSE	P19404	P19404	NDUV2_HUMAN	0.129352	NADH dehydrogenase [ubiquinone] flavoprotein 2, mitochondrial (EC 1.6.5.3) (EC 1.6.99.3) (NADH-ubiquinone oxidoreductase 24 kDa subunit)		NDUFV2	NDUFV2
NHP2L1	P55769	832	-0.517414	-0.254682	-0.236286	0.201226	0.116847	0.135834	0.194922	0.297785	-1.15012	FALSE	P55769	P55769	NH2L1_HUMAN	-0.201789	NHP2-like protein 1 (High mobility group-like nuclear protein 2 homolog 1) (OTK27) (SNU13 homolog) (hSNU13) (U4/U6.U5 tri-snRNP 15.5 kDa protein)		NHP2L1	NHP2L1
NIPSNAP1	Q9BPW8	1495	0.016977	0.367004	-0.104943	0.380508	0.118318	0.157209	0.228385	0.246326	1.12108	FALSE	Q9BPW8	Q9BPW8	NIPS1_HUMAN	0.164886	Protein NipSnap homolog 1 (NipSnap1)		NIPSNAP1	NIPSNAP1
NME1	P15531	442	1.54242	1.63618	0.467334	1.83133	0.0272097	0.00367665	0.0290238	0.613247	2.58348	TRUE	P15531	P15531	NDKA_HUMAN	1.36932	Nucleoside diphosphate kinase A (NDK A) (NDP kinase A) (EC 2.7.4.6) (Granzyme A-activated DNase) (GAAD) (Metastasis inhibition factor nm23) (Tumor metastatic process-associated protein) (nm23-H1)	heterohexamer	NME1	NME1 NDPKA NM23
NME2	P22392	527	2.36969	2.19263	0.688571	-0.470277	0.0888139	0.0345856	0.163486	1.34224	2.28969	TRUE	P22392	P22392	NDKB_HUMAN	1.19515	Nucleoside diphosphate kinase B (NDK B) (NDP kinase B) (EC 2.7.4.6) (C-myc purine-binding transcription factor PUF) (Histidine protein kinase NDKB) (EC 2.7.13.3) (nm23-H2)		NME2	NME2 NM23B
NMT1	P30419	610	-0.476787	0.281862	0.597914	-0.629903	0.267823	0.282927	0.272472	0.591095	-1.0401	FALSE	P30419	P30419	NMT1_HUMAN	-0.0567287	Glycylpeptide N-tetradecanoyltransferase 1 (EC 2.3.1.97) (Myristoyl-CoA:protein N-myristoyltransferase 1) (NMT 1) (Type I N-myristoyltransferase) (Peptide N-myristoyltransferase 1)		NMT1	NMT1 NMT
NNT	Q13423	1145	0.315971	0.121652	-0.169891	0.438998	0.118872	0.149961	0.230886	0.265426	1.13028	FALSE	Q13423	Q13423	NNTM_HUMAN	0.176682	NAD(P) transhydrogenase, mitochondrial (EC 1.6.1.2) (Nicotinamide nucleotide transhydrogenase) (Pyridine nucleotide transhydrogenase)		NNT	NNT
NOC2L	Q9Y3T9	1664	-0.535369	-1.06528		-0.0770343	0.0936313	0.0498294	0.0915743	0.494555	-1.47348	TRUE	Q9Y3T9	Q9Y3T9	NOC2L_HUMAN	-0.559228	Nucleolar complex protein 2 homolog (Protein NOC2 homolog) (NOC2-like protein) (Novel INHAT repressor)		NOC2L	NOC2L NIR
NOL11	Q9H8H0	1539	-1.92614				NA	0.0152252	NA	#DIV/0!	-3.80036	FALSE	Q9H8H0	Q9H8H0	NOL11_HUMAN	-1.92614	Nucleolar protein 11		NOL11	NOL11 L14
NOL7	Q9UMY1	1632		-1.40865			NA	0.0293344	NA	#DIV/0!	-2.65488	FALSE	Q9UMY1	Q9UMY1	NOL7_HUMAN	-1.40865	Nucleolar protein 7 (Nucleolar protein of 27 kDa)		NOL7	NOL7 C6orf90 NOP27
NOLC1	Q14978	1198	-1.73861	-1.43474	-0.34907	-1.59867	0.0308093	0.00481689	0.00924965	0.633102	-2.42885	TRUE	Q14978	Q14978	NOLC1_HUMAN	-1.28027	Nucleolar and coiled-body phosphoprotein 1 (140 kDa nucleolar phosphoprotein) (Nopp140) (Hepatitis C virus NS5A-transactivated protein 13) (HCV NS5A-transactivated protein 13) (Nucleolar 130 kDa protein) (Nucleolar phosphoprotein p130)		NOLC1	NOLC1 KIAA0035 NS5ATP13
NOMO3	P69849	1013	-1.04094	-0.35371			0.123314	0.0500138	0.215795	0.485947	-1.6215	FALSE	P69849	P69849	NOMO3_HUMAN	-0.697327	Nodal modulator 3 (pM5 protein 3)		NOMO3	NOMO3
NONO	Q15233	1216	-0.613982	-0.668245	-0.100382	-0.248655	0.0490819	0.0426198	0.106461	0.276993	-1.32668	TRUE	Q15233	Q15233	NONO_HUMAN	-0.407816	Non-POU domain-containing octamer-binding protein (NonO protein) (54 kDa nuclear RNA- and DNA-binding protein) (55 kDa nuclear protein) (DNA-binding p52/p100 complex, 52 kDa subunit) (NMT55) (p54(nrb)) (p54nrb)		NONO	NONO NRB54
NOP2	P46087	730	-1.0909	-1.10618	-0.912267	-0.571531	0.0126976	0.00374195	0.0113991	0.248569	-1.8924	TRUE	P46087	P46087	NOP2_HUMAN	-0.920219	Putative ribosomal RNA methyltransferase NOP2 (EC 2.1.1.-) (Nucleolar protein 1) (Nucleolar protein 2 homolog) (Proliferating-cell nucleolar antigen p120) (Proliferation-associated nucleolar protein p120)		NOP2	NOP2 NOL1
NOP56	O00567	33	0.0331571	-0.200946	-0.153933	0.487696	0.256582	0.282927	0.274334	0.314184	1.02918	FALSE	O00567	O00567	NOP56_HUMAN	0.0414935	Nucleolar protein 56 (Nucleolar protein 5A)		NOP56	NOP56 NOL5A
NOP58	Q9Y2X3	1653	-0.328478	-0.0990106	-0.548842	0.0237332	0.0827569	0.106682	0.166342	0.253398	-1.17948	FALSE	Q9Y2X3	Q9Y2X3	NOP58_HUMAN	-0.238149	Nucleolar protein 58 (Nucleolar protein 5)		NOP58	NOP58 NOL5 NOP5 HSPC120
NPC2	P61916	891					NA	NA	NA	#DIV/0!	#VALUE!	FALSE	P61916	P61916	NPC2_HUMAN	NA	Epididymal secretory protein E1 (Human epididymis-specific protein 1) (He1) (Niemann-Pick disease type C2 protein)		NPC2	NPC2 HE1
NPM1	P06748	277	-0.555348	-0.797517	-0.13736	-0.490914	0.0363701	0.0265907	0.0862436	0.272691	-1.4096	TRUE	P06748	P06748	NPM_HUMAN	-0.495285	Nucleophosmin (NPM) (Nucleolar phosphoprotein B23) (Nucleolar protein NO38) (Numatrin)		NPM1	NPM1 NPM
NQO1	P15559	444	1.49076	1.52088	0.874125	1.22272	0.0116923	0.00133976	0.0238579	0.300237	2.42355	TRUE	P15559	P15559	NQO1_HUMAN	1.27712	NAD(P)H dehydrogenase [quinone] 1 (EC 1.6.5.2) (Azoreductase) (DT-diaphorase) (DTD) (Menadione reductase) (NAD(P)H:quinone oxidoreductase 1) (Phylloquinone reductase) (Quinone reductase 1) (QR1)		NQO1	NQO1 DIA4 NMOR1
NRAS	P01111	194		1.5287			NA	0.0250054	NA	#DIV/0!	2.88526	FALSE	P01111	P01111	RASN_HUMAN	1.5287	GTPase NRas (Transforming protein N-Ras)		NRAS	NRAS HRAS1
NSDHL	Q15738	1248	0.178774	0.914421	0.837754	0.360847	0.0438259	0.0227195	0.11111	0.359206	1.48756	TRUE	Q15738	Q15738	NSDHL_HUMAN	0.572949	Sterol-4-alpha-carboxylate 3-dehydrogenase, decarboxylating (EC 1.1.1.170) (Protein H105e3)		NSDHL	NSDHL H105E3
NSF	P46459	731	1.39746	-0.0703625		0.434665	0.128277	0.0693884	0.250332	0.745711	1.50238	FALSE	P46459	P46459	NSF_HUMAN	0.587252	Vesicle-fusing ATPase (EC 3.6.4.6) (N-ethylmaleimide-sensitive fusion protein) (NEM-sensitive fusion protein) (Vesicular-fusion protein NSF)		NSF	NSF
NSUN2	Q08J23	1105	1.92873	1.50427	1.80557		0.0126976	0.00113533	0.0545706	0.218373	3.35471	TRUE	Q08J23	Q08J23	NSUN2_HUMAN	1.74619	tRNA (cytosine(34)-C(5))-methyltransferase (EC 2.1.1.203) (Myc-induced SUN domain-containing protein) (Misu) (NOL1/NOP2/Sun domain family member 2) (Substrate of AIM1/Aurora kinase B) (tRNA (cytosine-5-)-methyltransferase) (tRNA methyltransferase 4 homolog) (hTrm4)		NSUN2	NSUN2 SAKI TRM4
NT5E	P21589	513		0.290991	-0.606123		0.250579	0.239964	0.300115	0.634355	-1.1154	FALSE	P21589	P21589	5NTD_HUMAN	-0.157566	5'-nucleotidase (5'-NT) (EC 3.1.3.5) (Ecto-5'-nucleotidase) (CD antigen CD73)		NT5E	NT5E NT5 NTE
NUCB2	P80303	1022	1.87255	-2.33931	0.18689	0.460367	0.287773	0.309153	NA	1.75286	1.03177	FALSE	P80303	P80303	NUCB2_HUMAN	0.0451247	Nucleobindin-2 (DNA-binding protein NEFA) (Gastric cancer antigen Zg4) (Prepronefastin) [Cleaved into: Nefastin-1]		NUCB2	NUCB2 NEFA
NUCKS1	Q9H1E3	1532		3.68024			NA	0.00398485	NA	#DIV/0!	12.8193	FALSE	Q9H1E3	Q9H1E3	NUCKS_HUMAN	3.68024	Nuclear ubiquitous casein and cyclin-dependent kinase substrate 1 (P1)		NUCKS1	NUCKS1 NUCKS JC7
NUDC	Q9Y266	1644	1.18209	1.8746			0.0781335	0.00824907	0.15289	0.489679	2.88456	TRUE	Q9Y266	Q9Y266	NUDC_HUMAN	1.52835	Nuclear migration protein nudC (Nuclear distribution protein C homolog)		NUDC	NUDC
NUDT21	O43809	80		-1.67733	-1.82588	-0.876939	0.0378029	0.00422064	0.00577376	0.510422	-2.75118	TRUE	O43809	O43809	CPSF5_HUMAN	-1.46005	Cleavage and polyadenylation specificity factor subunit 5 (Cleavage and polyadenylation specificity factor 25 kDa subunit) (CFIm25) (CPSF 25 kDa subunit) (Nucleoside diphosphate-linked moiety X motif 21) (Nudix motif 21) (Pre-mRNA cleavage factor Im 25 kDa subunit)		NUDT21	NUDT21 CFIM25 CPSF25 CPSF5
NUMA1	Q14980	1199	1.2039				NA	0.0393912	NA	#DIV/0!	2.30361	FALSE	Q14980	Q14980	NUMA1_HUMAN	1.2039	Nuclear mitotic apparatus protein 1 (NuMA protein) (SP-H antigen)		NUMA1	NUMA1 NUMA
NUP205	Q92621	1402		-0.115072	-0.450015	0.329712	0.245061	0.264824	0.23429	0.391151	-1.05589	FALSE	Q92621	Q92621	NU205_HUMAN	-0.0784583	Nuclear pore complex protein Nup205 (205 kDa nucleoporin) (Nucleoporin Nup205)		NUP205	NUP205 C7orf14 KIAA0225
NUP210	Q8TEM1	1383	-0.794279			-0.312647	0.114548	0.0661824	0.187719	0.340565	-1.4676	FALSE	Q8TEM1	Q8TEM1	PO210_HUMAN	-0.553463	Nuclear pore membrane glycoprotein 210 (Nuclear pore protein gp210) (Nuclear envelope pore membrane protein POM 210) (POM210) (Nucleoporin Nup210) (Pore membrane protein of 210 kDa)		NUP210	NUP210 KIAA0906 PSEC0245
NUP93	Q8N1F7	1351		0.294538			NA	0.201855	NA	#DIV/0!	1.22649	FALSE	Q8N1F7	Q8N1F7	NUP93_HUMAN	0.294538	Nuclear pore complex protein Nup93 (93 kDa nucleoporin) (Nucleoporin Nup93)		NUP93	NUP93 KIAA0095
OAT	P04181	231	0.640021	0.373206	0.716251	0.698774	0.0125587	0.0107061	0.0864092	0.159278	1.52316	TRUE	P04181	P04181	OAT_HUMAN	0.607063	Ornithine aminotransferase, mitochondrial (EC 2.6.1.13) (Ornithine delta-aminotransferase) (Ornithine--oxo-acid aminotransferase) [Cleaved into: Ornithine aminotransferase, hepatic form; Ornithine aminotransferase, renal form]		OAT	OAT
OGDH	Q02218	1062	-0.247095		-0.262875	0.13241	0.163764	0.214707	0.202702	0.223801	-1.09115	FALSE	Q02218	Q02218	ODO1_HUMAN	-0.125853	2-oxoglutarate dehydrogenase, mitochondrial (EC 1.2.4.2) (2-oxoglutarate dehydrogenase complex component E1) (OGDC-E1) (Alpha-ketoglutarate dehydrogenase)		OGDH	OGDH
OLA1	Q9NTK5	1565	1.86784	2.12172			0.0390785	0.00313344	0.0791428	0.179519	3.98555	TRUE	Q9NTK5	Q9NTK5	OLA1_HUMAN	1.99478	Obg-like ATPase 1 (EC 3.6.3.-) (DNA damage-regulated overexpressed in cancer 45) (DOC45) (GTP-binding protein 9)		OLA1	OLA1 GTPBP9 PRO2455 PTD004
OPA1	O60313	86			-1.43684		NA	0.0283007	NA	#DIV/0!	-2.70727	FALSE	O60313	O60313	OPA1_HUMAN	-1.43684	Dynamin-like 120 kDa protein, mitochondrial (Optic atrophy protein 1) [Cleaved into: Dynamin-like 120 kDa protein, form S1]		OPA1	OPA1 KIAA0567
OSBP	P22059	519			2.35125		NA	0.00979377	NA	#DIV/0!	5.10265	FALSE	P22059	P22059	OSBP1_HUMAN	2.35125	Oxysterol-binding protein 1		OSBP	OSBP OSBP1
OXA1L	Q15070	1208	-0.607459				NA	0.109747	NA	#DIV/0!	-1.52357	FALSE	Q15070	Q15070	OXA1L_HUMAN	-0.607459	Mitochondrial inner membrane protein OXA1L (Hsa) (OXA1Hs) (Oxidase assembly 1-like protein) (OXA1-like protein)		OXA1L	OXA1L
OXSR1	O95747	165					NA	NA	NA	#DIV/0!	#VALUE!	FALSE	O95747	O95747	OXSR1_HUMAN	NA	Serine/threonine-protein kinase OSR1 (EC 2.7.11.1) (Oxidative stress-responsive 1 protein)		OXSR1	OXSR1 KIAA1101 OSR1
P4HA1	P13674	417	2.22472	2.12485	1.75957	1.09932	0.0133946	0.000877278	0.00782024	0.509405	3.48731	TRUE	P13674	P13674	P4HA1_HUMAN	1.80212	Prolyl 4-hydroxylase subunit alpha-1 (4-PH alpha-1) (EC 1.14.11.2) (Procollagen-proline,2-oxoglutarate-4-dioxygenase subunit alpha-1)	heterodimer	P4HA1	P4HA1 P4HA
P4HB	P07237	285	0.743222	0.562706	-0.157075	-0.0997803	0.136004	0.123983	0.241206	0.457714	1.19936	FALSE	P07237	P07237	PDIA1_HUMAN	0.262268	Protein disulfide-isomerase (PDI) (EC 5.3.4.1) (Cellular thyroid hormone-binding protein) (Prolyl 4-hydroxylase subunit beta) (p55)		P4HB	P4HB ERBA2L PDI PDIA1 PO4DB
PA2G4	Q9UQ80	1640	-0.542096	-0.504879	0.104605	-0.0266042	0.108619	0.1147	0.17656	0.329491	-1.18283	FALSE	Q9UQ80	Q9UQ80	PA2G4_HUMAN	-0.242244	Proliferation-associated protein 2G4 (Cell cycle protein p38-2G4 homolog) (hG4-1) (ErbB3-binding protein 1)		PA2G4	PA2G4 EBP1
PABPC1	P11940	391	-0.523189	-0.365815	0.621706	-0.0164988	0.253887	0.268546	0.259975	0.508003	-1.05041	FALSE	P11940	P11940	PABP1_HUMAN	-0.0709495	Polyadenylate-binding protein 1 (PABP-1) (Poly(A)-binding protein 1)		PABPC1	PABPC1 PAB1 PABP1 PABPC2
PABPC4	Q13310	1140	-0.0300029	0.12534	0.851086	0.586093	0.0827569	0.0636689	0.16735	0.407149	1.30417	FALSE	Q13310	Q13310	PABP4_HUMAN	0.383129	Polyadenylate-binding protein 4 (PABP-4) (Poly(A)-binding protein 4) (Activated-platelet protein 1) (APP-1) (Inducible poly(A)-binding protein) (iPABP)		PABPC4	PABPC4 APP1 PABP4
PABPN1	Q86U42	1336		-0.343674	-0.167196	-0.655026	0.0688044	0.0678222	0.145686	0.247003	-1.30915	FALSE	Q86U42	Q86U42	PABP2_HUMAN	-0.388632	Polyadenylate-binding protein 2 (PABP-2) (Poly(A)-binding protein 2) (Nuclear poly(A)-binding protein 1) (Poly(A)-binding protein II) (PABII) (Polyadenylate-binding nuclear protein 1)		PABPN1	PABPN1 PAB2 PABP2
PAH	P00439	184		2.09533	2.03113	1.65438	0.0126976	0.000870554	0.0273489	0.238219	3.80249	TRUE	P00439	P00439	PH4H_HUMAN	1.92695	Phenylalanine-4-hydroxylase (PAH) (EC 1.14.16.1) (Phe-4-monooxygenase)		PAH	PAH
PAICS	P22234	524	1.42733	1.41653	0.951944	0.306842	0.0330342	0.00662677	0.0515187	0.527969	2.03589	TRUE	P22234	P22234	PUR6_HUMAN	1.02566	Multifunctional protein ADE2 [Includes: Phosphoribosylaminoimidazole-succinocarboxamide synthase (EC 6.3.2.6) (SAICAR synthetase); Phosphoribosylaminoimidazole carboxylase (EC 4.1.1.21) (AIR carboxylase) (AIRC)]		PAICS	PAICS ADE2 AIRC PAIS
PARK7	Q99497	1482	1.31898	1.56743	0.303049	0.298068	0.057422	0.0175589	0.0881759	0.667463	1.83005	TRUE	Q99497	Q99497	PARK7_HUMAN	0.871882	Protein DJ-1 (EC 3.4.-.-) (Oncogene DJ1) (Parkinson disease protein 7)		PARK7	PARK7
PARP1	P09874	352	-0.11789	-0.243568	-0.381714	-0.187142	0.0296062	0.0944756	0.16345	0.111923	-1.17493	FALSE	P09874	P09874	PARP1_HUMAN	-0.232579	Poly [ADP-ribose] polymerase 1 (PARP-1) (EC 2.4.2.30) (ADP-ribosyltransferase diphtheria toxin-like 1) (ARTD1) (NAD(+) ADP-ribosyltransferase 1) (ADPRT 1) (Poly[ADP-ribose] synthase 1)		PARP1	PARP1 ADPRT PPOL
PC	P11498	386	0.509693	0.59241	-0.0664634	0.594127	0.0586941	0.0464553	0.166145	0.318385	1.32633	TRUE	P11498	P11498	PYC_HUMAN	0.407442	Pyruvate carboxylase, mitochondrial (EC 6.4.1.1) (Pyruvic carboxylase) (PCB)		PC	PC
PCBD1	P61457	884	0.521722				NA	0.128907	NA	#DIV/0!	1.43567	FALSE	P61457	P61457	PHS_HUMAN	0.521722	Pterin-4-alpha-carbinolamine dehydratase (PHS) (EC 4.2.1.96) (4-alpha-hydroxy-tetrahydropterin dehydratase) (Dimerization cofactor of hepatocyte nuclear factor 1-alpha) (DCoH) (Dimerization cofactor of HNF1) (Phenylalanine hydroxylase-stimulating protein) (Pterin carbinolamine dehydratase) (PCD)		PCBD1	PCBD1 DCOH PCBD
PCBP1	Q15365	1225	1.03168	1.21387	1.63474	1.43074	0.00993435	0.00102151	0.0238579	0.26171	2.51012	TRUE	Q15365	Q15365	PCBP1_HUMAN	1.32776	Poly(rC)-binding protein 1 (Alpha-CP1) (Heterogeneous nuclear ribonucleoprotein E1) (hnRNP E1) (Nucleic acid-binding protein SUB2.3)		PCBP1	PCBP1
PCBP2	Q15366	1228	1.03419	1.64916	1.64871	1.98454	0.0124914	0.000877278	0.0154725	0.39626	2.98794	TRUE	Q15366	Q15366	PCBP2_HUMAN	1.57915	Poly(rC)-binding protein 2 (Alpha-CP2) (Heterogeneous nuclear ribonucleoprotein E2) (hnRNP E2)		PCBP2	PCBP2
PCBP3	P57721	843			2.91471	3.55997	0.0501535	0.00111702	0.011209	0.456269	9.43055	TRUE	P57721	P57721	PCBP3_HUMAN	3.23734	Poly(rC)-binding protein 3 (Alpha-CP3)		PCBP3	PCBP3
PCCB	P05166	257					NA	NA	NA	#DIV/0!	#VALUE!	FALSE	P05166	P05166	PCCB_HUMAN	NA	Propionyl-CoA carboxylase beta chain, mitochondrial (PCCase subunit beta) (EC 6.4.1.3) (Propanoyl-CoA:carbon dioxide ligase subunit beta)		PCCB	PCCB
PCK2	Q16822	1267	0.365779	0.39221	-0.750229	-0.0701093	0.286735	0.310088	0.269525	0.533669	-1.01086	FALSE	Q16822	Q16822	PCKGM_HUMAN	-0.0155874	Phosphoenolpyruvate carboxykinase [GTP], mitochondrial (PEPCK-M) (EC 4.1.1.32) (Phosphoenolpyruvate carboxylase)		PCK2	PCK2 PEPCK2
PCNA	P12004	394	0.634411	0.529762	2.27279	0.521716	0.0661407	0.0211287	0.0578319	0.856952	1.98573	TRUE	P12004	P12004	PCNA_HUMAN	0.989669	Proliferating cell nuclear antigen (PCNA) (Cyclin)		PCNA	PCNA
PCYOX1	Q9UHG3	1613	-0.187006	0.0319994	-0.421302	-0.19155	0.0748214	0.128521	0.176326	0.185095	-1.14232	FALSE	Q9UHG3	Q9UHG3	PCYOX_HUMAN	-0.191965	Prenylcysteine oxidase 1 (EC 1.8.3.5) (Prenylcysteine lyase)		PCYOX1	PCYOX1 KIAA0908 PCL1 UNQ597/PRO1183
PCYT2	Q99447	1478				1.44686	NA	0.0278886	NA	#DIV/0!	2.72614	FALSE	Q99447	Q99447	PCY2_HUMAN	1.44686	Ethanolamine-phosphate cytidylyltransferase (EC 2.7.7.14) (CTP:phosphoethanolamine cytidylyltransferase) (Phosphorylethanolamine transferase)		PCYT2	PCYT2
PDCD11	Q14690	1190	-0.731994	-1.35602	-0.0576693	-0.320058	0.0702997	0.0337428	0.0810559	0.565802	-1.53308	TRUE	Q14690	Q14690	RRP5_HUMAN	-0.616435	Protein RRP5 homolog (NF-kappa-B-binding protein) (NFBP) (Programmed cell death protein 11)		PDCD11	PDCD11 KIAA0185
PDCD6	O75340	112				0.787911	NA	0.0765419	NA	#DIV/0!	1.72657	FALSE	O75340	O75340	PDCD6_HUMAN	0.787911	Programmed cell death protein 6 (Apoptosis-linked gene 2 protein) (Probable calcium-binding protein ALG-2)		PDCD6	PDCD6 ALG2
PDF	Q9HBH1	1546	1.15944				NA	0.0420258	NA	#DIV/0!	2.23371	FALSE	Q9HBH1	Q9HBH1	DEFM_HUMAN	1.15944	Peptide deformylase, mitochondrial (EC 3.5.1.88) (Polypeptide deformylase)		PDF	PDF PDF1A
PDHA1	P08559	317	0.323027	-0.0297196	0.0219658	-0.0345052	0.173822	0.246233	0.270169	0.170485	1.04986	FALSE	P08559	P08559	ODPA_HUMAN	0.0701919	Pyruvate dehydrogenase E1 component subunit alpha, somatic form, mitochondrial (EC 1.2.4.1) (PDHE1-A type I)		PDHA1	PDHA1 PHE1A
PDHB	P11177	376	0.652355	0.530979	-0.197331	0.450886	0.0826668	0.0678449	0.190766	0.380167	1.28273	FALSE	P11177	P11177	ODPB_HUMAN	0.359222	Pyruvate dehydrogenase E1 component subunit beta, mitochondrial (PDHE1-B) (EC 1.2.4.1)		PDHB	PDHB PHE1B
PDHX	O00330	21	0.154869		0.027113	-0.0779723	0.222482	0.291924	0.235458	0.116604	1.02432	FALSE	O00330	O00330	ODPX_HUMAN	0.0346699	Pyruvate dehydrogenase protein X component, mitochondrial (Dihydrolipoamide dehydrogenase-binding protein of pyruvate dehydrogenase complex) (E3-binding protein) (E3BP) (Lipoyl-containing pyruvate dehydrogenase complex component X) (proX)		PDHX	PDHX PDX1
PDIA3	P30101	604	0.846016	1.03971	-0.366095	0.160832	0.12174	0.0853711	0.228447	0.645665	1.33804	FALSE	P30101	P30101	PDIA3_HUMAN	0.420117	Protein disulfide-isomerase A3 (EC 5.3.4.1) (58 kDa glucose-regulated protein) (58 kDa microsomal protein) (p58) (Disulfide isomerase ER-60) (Endoplasmic reticulum resident protein 57) (ER protein 57) (ERp57) (Endoplasmic reticulum resident protein 60) (ER protein 60) (ERp60)		PDIA3	PDIA3 ERP57 ERP60 GRP58
PDIA4	P13667	416	0.912096	0.976003	-0.5123	-0.00308065	0.15918	0.125771	0.274518	0.72477	1.26855	FALSE	P13667	P13667	PDIA4_HUMAN	0.343179	Protein disulfide-isomerase A4 (EC 5.3.4.1) (Endoplasmic reticulum resident protein 70) (ER protein 70) (ERp70) (Endoplasmic reticulum resident protein 72) (ER protein 72) (ERp-72) (ERp72)		PDIA4	PDIA4 ERP70 ERP72
PDIA6	Q15084	1209	0.724846	0.897027	-0.219727	0.0805924	0.113179	0.0853711	0.224687	0.527638	1.29297	FALSE	Q15084	Q15084	PDIA6_HUMAN	0.370685	Protein disulfide-isomerase A6 (EC 5.3.4.1) (Endoplasmic reticulum protein 5) (ER protein 5) (ERp5) (Protein disulfide isomerase P5) (Thioredoxin domain-containing protein 7)		PDIA6	PDIA6 ERP5 P5 TXNDC7
PDK1	Q15118	1210					NA	NA	NA	#DIV/0!	#VALUE!	FALSE	Q15118	Q15118	PDK1_HUMAN	NA	Pyruvate dehydrogenase [lipoamide]] kinase isozyme 1, mitochondrial (EC 2.7.11.2) (Pyruvate dehydrogenase kinase isoform 1)		PDK1	PDK1 PDHK1
PDLIM1	O00151	12		-0.0668258			NA	0.295237	NA	#DIV/0!	-1.04741	FALSE	O00151	O00151	PDLI1_HUMAN	-0.0668258	PDZ and LIM domain protein 1 (C-terminal LIM domain protein 1) (Elfin) (LIM domain protein CLP-36)		PDLIM1	PDLIM1 CLIM1 CLP36
PDS5A	Q29RF7	1273	2.10177	2.55608			0.0495571	0.00231803	0.0626955	0.321248	5.0243	TRUE	Q29RF7	Q29RF7	PDS5A_HUMAN	2.32892	Sister chromatid cohesion protein PDS5 homolog A (Cell proliferation-inducing gene 54 protein) (Sister chromatid cohesion protein 112) (SCC-112)		PDS5A	PDS5A KIAA0648 PDS5 PIG54
PDS5B	Q9NTI5	1563	0.854249			0.514676	0.0826668	0.0420685	0.23161	0.240114	1.6071	TRUE	Q9NTI5	Q9NTI5	PDS5B_HUMAN	0.684463	Sister chromatid cohesion protein PDS5 homolog B (Androgen-induced proliferation inhibitor) (Androgen-induced prostate proliferative shutoff-associated protein AS3)		PDS5B	PDS5B APRIN AS3 KIAA0979
PDXDC1	Q6P996	1300			2.24765		NA	0.0108585	NA	#DIV/0!	4.74907	FALSE	Q6P996	Q6P996	PDXD1_HUMAN	2.24765	Pyridoxal-dependent decarboxylase domain-containing protein 1 (EC 4.1.1.-)		PDXDC1	PDXDC1 KIAA0251
PEBP1	P30086	603	1.60187	1.57768	-0.0389032	0.50638	0.0685587	0.023659	0.102311	0.814001	1.88133	TRUE	P30086	P30086	PEBP1_HUMAN	0.911756	Phosphatidylethanolamine-binding protein 1 (PEBP-1) (HCNPpp) (Neuropolypeptide h3) (Prostatic-binding protein) (Raf kinase inhibitor protein) (RKIP) [Cleaved into: Hippocampal cholinergic neurostimulating peptide (HCNP)]		PEBP1	PEBP1 PBP PEBP
PECR	Q9BY49	1519	1.61228	-0.0603101	-0.71813	0.175159	0.219674	0.2002	0.367366	0.982334	1.19106	FALSE	Q9BY49	Q9BY49	PECR_HUMAN	0.252249	Peroxisomal trans-2-enoyl-CoA reductase (TERP) (EC 1.3.1.38) (2,4-dienoyl-CoA reductase-related protein) (DCR-RP) (HPDHase) (pVI-ARL)		PECR	PECR PRO1004
PEG10	Q86TG7	1332	-1.20217	0.671025	2.51243	0.208399	0.189428	0.148467	NA	1.53325	1.46147	FALSE	Q86TG7	Q86TG7	PEG10_HUMAN	0.547421	Retrotransposon-derived protein PEG10 (Embryonal carcinoma differentiation-regulated protein) (Mammalian retrotransposon-derived protein 2) (Myelin expression factor 3-like protein 1) (MEF3-like protein 1) (Paternally expressed gene 10 protein) (Retrotransposon gag domain-containing protein 3) (Retrotransposon-derived gag-like polyprotein) (Ty3/Gypsy-like protein)		PEG10	PEG10 EDR KIAA1051 MAR2 MART2 MEF3L1 RGAG3
PES1	O00541	31		-2.76989		0.522067	0.21381	0.111576	0.272008	2.32777	-2.17937	FALSE	O00541	O00541	PESC_HUMAN	-1.12391	Pescadillo homolog		PES1	PES1
PEX11B	O96011	175	-0.388003				NA	0.168406	NA	#DIV/0!	-1.30858	FALSE	O96011	O96011	PX11B_HUMAN	-0.388003	Peroxisomal membrane protein 11B (Peroxin-11B) (Peroxisomal biogenesis factor 11B) (Protein PEX11 homolog beta) (PEX11-beta)		PEX11B	PEX11B
PFKL	P17858	473	3.15942	2.05271	2.02172	2.53027	0.0106911	0.000457976	0.00146787	0.532498	5.4303	TRUE	P17858	P17858	K6PL_HUMAN	2.44103	6-phosphofructokinase, liver type (EC 2.7.1.11) (Phosphofructo-1-kinase isozyme B) (PFK-B) (Phosphofructokinase 1) (Phosphohexokinase)		PFKL	PFKL
PFN1	P07737	295	2.11729	2.24601	0.80923	0.670673	0.0385722	0.0059193	0.0184838	0.835937	2.75261	TRUE	P07737	P07737	PROF1_HUMAN	1.4608	Profilin-1 (Epididymis tissue protein Li 184a) (Profilin I)		PFN1	PFN1
PGAM1	P18669	484	1.95476	2.11759	-0.346843	0.298859	0.0962133	0.0425267	0.167791	1.22011	2.00846	TRUE	P18669	P18669	PGAM1_HUMAN	1.00609	Phosphoglycerate mutase 1 (EC 3.1.3.13) (EC 5.4.2.1) (EC 5.4.2.4) (BPG-dependent PGAM 1) (Phosphoglycerate mutase isozyme B) (PGAM-B)		PGAM1	PGAM1 PGAMA CDABP0006
PGAM5	Q96HS1	1452	-1.01686	-0.996922	-0.689681	-0.622006	0.0121601	0.00451386	0.0154725	0.204712	-1.77937	TRUE	Q96HS1	Q96HS1	PGAM5_HUMAN	-0.831366	Serine/threonine-protein phosphatase PGAM5, mitochondrial (EC 3.1.3.16) (Bcl-XL-binding protein v68) (Phosphoglycerate mutase family member 5)		PGAM5	PGAM5
PGD	P52209	799	1.82548	2.18174	0.530574	0.447156	0.0518932	0.0112102	0.040267	0.887205	2.37222	TRUE	P52209	P52209	6PGD_HUMAN	1.24624	6-phosphogluconate dehydrogenase, decarboxylating (EC 1.1.1.44)		PGD	PGD PGDH
PGK1	P00558	187	2.71503	2.56851	0.000508238	0.848317	0.0661407	0.0170531	0.052291	1.3275	2.89405	TRUE	P00558	P00558	PGK1_HUMAN	1.53309	Phosphoglycerate kinase 1 (EC 2.7.2.3) (Cell migration-inducing gene 10 protein) (Primer recognition protein 2) (PRP 2)		PGK1	PGK1 PGKA MIG10 OK/SW-cl.110
PGRMC1	O00264	17	0.199385	-0.23891	0.621062	-0.514385	0.285741	0.309153	0.294578	0.49867	1.0117	FALSE	O00264	O00264	PGRC1_HUMAN	0.0167879	Membrane-associated progesterone receptor component 1 (mPR)		PGRMC1	PGRMC1 HPR6.6 PGRMC
PGRMC2	O15173	54	-0.13539	0.0551562	-0.405118	0.450901	0.288083	0.313631	0.274518	0.359865	-1.00599	FALSE	O15173	O15173	PGRC2_HUMAN	-0.00861276	Membrane-associated progesterone receptor component 2 (Progesterone membrane-binding protein) (Steroid receptor protein DG6)		PGRMC2	PGRMC2 DG6 PMBP
PHB	P35232	648	-0.0344231	-0.19326	-0.359925	-0.0679114	0.0688757	0.146994	0.190451	0.147497	-1.1203	FALSE	P35232	P35232	PHB_HUMAN	-0.16388	Prohibitin		PHB	PHB
PHB2	Q99623	1486	0.47554	0.164804	0.112727	0.0898333	0.0644232	0.114692	0.218367	0.179308	1.15727	FALSE	Q99623	Q99623	PHB2_HUMAN	0.210726	Prohibitin-2 (B-cell receptor-associated protein BAP37) (D-prohibitin) (Repressor of estrogen receptor activity)		PHB2	PHB2 BAP REA
PHF5A	Q7RTV0	1321	-1.2628	-1.12343			0.0372145	0.0104247	0.0903366	0.0985474	-2.28646	TRUE	Q7RTV0	Q7RTV0	PHF5A_HUMAN	-1.19312	PHD finger-like domain-containing protein 5A (PHD finger-like domain protein 5A) (Splicing factor 3B-associated 14 kDa protein) (SF3b14b)		PHF5A	PHF5A
PHGDH	O43175	62	3.39342	2.86295	2.50558	2.99341	0.00745675	0.000328945	0.00012775	0.366557	7.66795	TRUE	O43175	O43175	SERA_HUMAN	2.93884	D-3-phosphoglycerate dehydrogenase (3-PGDH) (EC 1.1.1.95)		PHGDH	PHGDH PGDH3
PIGS	Q96S52	1474		-0.163738			NA	0.255863	NA	#DIV/0!	-1.12019	FALSE	Q96S52	Q96S52	PIGS_HUMAN	-0.163738	GPI transamidase component PIG-S (Phosphatidylinositol-glycan biosynthesis class S protein)		PIGS	PIGS UNQ1873/PRO4316
PIPOX	Q9P0Z9	1594	0.528357	0.285303	-0.96878		0.279586	0.295563	0.223569	0.803453	-1.03649	FALSE	Q9P0Z9	Q9P0Z9	SOX_HUMAN	-0.0517067	Peroxisomal sarcosine oxidase (PSO) (EC 1.5.3.1) (EC 1.5.3.7) (L-pipecolate oxidase) (L-pipecolic acid oxidase)		PIPOX	PIPOX LPIPOX PSO
PKLR	P30613	612					NA	NA	NA	#DIV/0!	#VALUE!	FALSE	P30613	P30613	KPYR_HUMAN	NA	Pyruvate kinase isozymes R/L (EC 2.7.1.40) (Pyruvate kinase 1) (R-type/L-type pyruvate kinase) (Red cell/liver pyruvate kinase)		PKLR	PKLR PK1 PKL
PKM	P14618	427	2.14902	2.31336	1.28568	0.986542	0.0217122	0.00204656	0.00974152	0.647416	3.2124	TRUE	P14618	P14618	KPYM_HUMAN	1.68365	Pyruvate kinase isozymes M1/M2 (EC 2.7.1.40) (Cytosolic thyroid hormone-binding protein) (CTHBP) (Opa-interacting protein 3) (OIP-3) (Pyruvate kinase 2/3) (Pyruvate kinase muscle isozyme) (Thyroid hormone-binding protein 1) (THBP1) (Tumor M2-PK) (p58)	homodimer/homotetramer	PKM	PKM OIP3 PK2 PK3 PKM2
PKP3	Q9Y446	1667	-0.62547		0.391213		0.266745	0.265845	0.358787	0.718904	-1.08457	FALSE	Q9Y446	Q9Y446	PKP3_HUMAN	-0.117129	Plakophilin-3		PKP3	PKP3
PLEC	Q15149	1211	-1.33629	-1.28211	-0.992459	-0.969732	0.00870151	0.00137851	0.00329963	0.190944	-2.21169	TRUE	Q15149	Q15149	PLEC_HUMAN	-1.14515	Plectin (PCN) (PLTN) (Hemidesmosomal protein 1) (HD1) (Plectin-1)		PLEC	PLEC PLEC1
PLIN2	Q99541	1484	-1.12022				NA	0.0441828	NA	#DIV/0!	-2.17381	FALSE	Q99541	Q99541	PLIN2_HUMAN	-1.12022	Perilipin-2 (Adipophilin) (Adipose differentiation-related protein) (ADRP)		PLIN2	PLIN2 ADFP
PLOD1	Q02809	1066				0.353318	NA	0.180616	NA	#DIV/0!	1.2775	FALSE	Q02809	Q02809	PLOD1_HUMAN	0.353318	Procollagen-lysine,2-oxoglutarate 5-dioxygenase 1 (EC 1.14.11.4) (Lysyl hydroxylase 1) (LH1)		PLOD1	PLOD1 LLH PLOD
PMPCA	Q10713	1110	-0.212246	0.162069	0.289468		0.220977	0.256803	0.270002	0.260787	1.05684	FALSE	Q10713	Q10713	MPPA_HUMAN	0.0797637	Mitochondrial-processing peptidase subunit alpha (EC 3.4.24.64) (Alpha-MPP) (P-55)		PMPCA	PMPCA INPP5E KIAA0123 MPPA
PMPCB	O75439	118	-0.257874	0.973376	0.634173	-0.566249	0.215943	0.201567	0.306844	0.726484	1.1454	FALSE	O75439	O75439	MPPB_HUMAN	0.195857	Mitochondrial-processing peptidase subunit beta (EC 3.4.24.64) (Beta-MPP) (P-52)		PMPCB	PMPCB MPPB
PNN	Q9H307	1533	-1.79444	-0.74163	-0.0662938		0.106098	0.0409495	0.112059	0.870919	-1.82444	TRUE	Q9H307	Q9H307	PININ_HUMAN	-0.867456	Pinin (140 kDa nuclear and cell adhesion-related phosphoprotein) (Desmosome-associated protein) (Domain-rich serine protein) (DRS protein) (DRSP) (Melanoma metastasis clone A protein) (Nuclear protein SDK3) (SR-like protein)		PNN	PNN DRS MEMA
PNPT1	Q8TCS8	1378		-1.42619	-0.75615	-0.284932	0.0748694	0.0252335	0.0514565	0.573507	-1.76837	TRUE	Q8TCS8	Q8TCS8	PNPT1_HUMAN	-0.822423	Polyribonucleotide nucleotidyltransferase 1, mitochondrial (EC 2.7.7.8) (3'-5' RNA exonuclease OLD35) (PNPase old-35) (Polynucleotide phosphorylase 1) (PNPase 1) (Polynucleotide phosphorylase-like protein)		PNPT1	PNPT1 PNPASE
POLDIP2	Q9Y2S7	1650			-0.418627		NA	0.157855	NA	#DIV/0!	-1.33666	FALSE	Q9Y2S7	Q9Y2S7	PDIP2_HUMAN	-0.418627	Polymerase delta-interacting protein 2 (38 kDa DNA polymerase delta interaction protein) (p38)		POLDIP2	POLDIP2 PDIP38 POLD4 HSPC017
POLR1C	O15160	53	0.976709				NA	0.0550544	NA	#DIV/0!	1.96797	FALSE	O15160	O15160	RPAC1_HUMAN	0.976709	DNA-directed RNA polymerases I and III subunit RPAC1 (DNA-directed RNA polymerase I subunit C) (RNA polymerases I and III subunit AC1) (AC40) (DNA-directed RNA polymerases I and III 40 kDa polypeptide) (RPA40) (RPA39) (RPC40)		POLR1C	POLR1C POLR1E
PON2	Q15165	1213		-1.80942		-1.37379	0.0598546	0.0059193	0.0342752	0.30804	-3.01384	TRUE	Q15165	Q15165	PON2_HUMAN	-1.5916	Serum paraoxonase/arylesterase 2 (PON 2) (EC 3.1.1.2) (EC 3.1.1.81) (Aromatic esterase 2) (A-esterase 2) (Serum aryldialkylphosphatase 2)		PON2	PON2
POR	P16435	461	0.306382	0.0230661	-0.0200789	0.355252	0.0911609	0.149599	0.228385	0.191989	1.12206	FALSE	P16435	P16435	NCPR_HUMAN	0.166155	NADPH--cytochrome P450 reductase (CPR) (P450R) (EC 1.6.2.4)		POR	POR CYPOR
PPA1	Q15181	1214		2.28003			NA	0.0105582	NA	#DIV/0!	4.85689	FALSE	Q15181	Q15181	IPYR_HUMAN	2.28003	Inorganic pyrophosphatase (EC 3.6.1.1) (Pyrophosphate phospho-hydrolase) (PPase)		PPA1	PPA1 IOPPP PP
PPIA	P62937	967	1.81787	1.65142	-0.0992822	0.753349	0.0655696	0.0200497	0.0929731	0.8867	2.04321	TRUE	P62937	P62937	PPIA_HUMAN	1.03084	Peptidyl-prolyl cis-trans isomerase A (PPIase A) (EC 5.2.1.8) (Cyclophilin A) (Cyclosporin A-binding protein) (Rotamase A)		PPIA	PPIA CYPA
PPIB	P23284	539	-0.392441	-0.192018	-1.1368	-0.603781	0.0509512	0.0252335	0.0713554	0.406731	-1.49615	TRUE	P23284	P23284	PPIB_HUMAN	-0.581259	Peptidyl-prolyl cis-trans isomerase B (PPIase B) (EC 5.2.1.8) (CYP-S1) (Cyclophilin B) (Rotamase B) (S-cyclophilin) (SCYLP)		PPIB	PPIB CYPB
PPID	Q08752	1102	1.07162			0.69075	0.0760571	0.0252335	0.214273	0.269315	1.84189	TRUE	Q08752	Q08752	PPID_HUMAN	0.881185	Peptidyl-prolyl cis-trans isomerase D (PPIase D) (EC 5.2.1.8) (40 kDa peptidyl-prolyl cis-trans isomerase) (Cyclophilin-40) (CYP-40) (Cyclophilin-related protein) (Rotamase D)		PPID	PPID CYP40 CYPD
PPIF	P30405	606	-0.432029	-0.502167	0.0195581	-0.616111	0.0533032	0.0485119	0.123501	0.278686	-1.30377	TRUE	P30405	P30405	PPIF_HUMAN	-0.382687	Peptidyl-prolyl cis-trans isomerase F, mitochondrial (PPIase F) (EC 5.2.1.8) (Cyclophilin F) (Rotamase F)		PPIF	PPIF CYP3
PPIG	Q13427	1146				-0.954523	NA	0.0573265	NA	#DIV/0!	-1.93794	FALSE	Q13427	Q13427	PPIG_HUMAN	-0.954523	Peptidyl-prolyl cis-trans isomerase G (PPIase G) (Peptidyl-prolyl isomerase G) (EC 5.2.1.8) (CASP10) (Clk-associating RS-cyclophilin) (CARS-Cyp) (CARS-cyclophilin) (SR-cyclophilin) (SR-cyp) (SRcyp) (Cyclophilin G) (Rotamase G)		PPIG	PPIG
PPL	O60437	87					NA	NA	NA	#DIV/0!	#VALUE!	FALSE	O60437	O60437	PEPL_HUMAN	NA	Periplakin (190 kDa paraneoplastic pemphigus antigen) (195 kDa cornified envelope precursor protein)		PPL	PPL KIAA0568
PPM1G	O15355	57					NA	NA	NA	#DIV/0!	#VALUE!	FALSE	O15355	O15355	PPM1G_HUMAN	NA	Protein phosphatase 1G (EC 3.1.3.16) (Protein phosphatase 1C) (Protein phosphatase 2C isoform gamma) (PP2C-gamma) (Protein phosphatase magnesium-dependent 1 gamma)		PPM1G	PPM1G PPM1C
PPP1CA	P62136	901	0.289585			0.342675	0.0456993	0.127987	0.285406	0.0375405	1.24499	FALSE	P62136	P62136	PP1A_HUMAN	0.31613	Serine/threonine-protein phosphatase PP1-alpha catalytic subunit (PP-1A) (EC 3.1.3.16)		PPP1CA	PPP1CA PPP1A
PPP1CB	P62140	902	0.270261	0.471528			0.0874907	0.108497	0.274518	0.142317	1.29315	FALSE	P62140	P62140	PP1B_HUMAN	0.370894	Serine/threonine-protein phosphatase PP1-beta catalytic subunit (PP-1B) (PPP1CD) (EC 3.1.3.16) (EC 3.1.3.53)		PPP1CB	PPP1CB
PPP1CC	P36873	681			0.0725688		NA	0.293341	NA	#DIV/0!	1.05159	FALSE	P36873	P36873	PP1G_HUMAN	0.0725688	Serine/threonine-protein phosphatase PP1-gamma catalytic subunit (PP-1G) (EC 3.1.3.16) (Protein phosphatase 1C catalytic subunit)		PPP1CC	PPP1CC
PPP2R1A	P30153	605	-0.305234			0.375659	0.282481	0.3015	0.329154	0.481464	1.02471	FALSE	P30153	P30153	2AAA_HUMAN	0.0352125	Serine/threonine-protein phosphatase 2A 65 kDa regulatory subunit A alpha isoform (Medium tumor antigen-associated 61 kDa protein) (PP2A subunit A isoform PR65-alpha) (PP2A subunit A isoform R1-alpha)		PPP2R1A	PPP2R1A
PRDX1	Q06830	1087	1.50567	1.01582	0.604558	0.0816095	0.0565196	0.0185658	0.10256	0.605203	1.74341	TRUE	Q06830	Q06830	PRDX1_HUMAN	0.801913	Peroxiredoxin-1 (EC 1.11.1.15) (Natural killer cell-enhancing factor A) (NKEF-A) (Proliferation-associated gene protein) (PAG) (Thioredoxin peroxidase 2) (Thioredoxin-dependent peroxide reductase 2)		PRDX1	PRDX1 PAGA PAGB TDPX2
PRDX2	P32119	633	2.40402	1.9211	0.368105	0.0481447	0.0750244	0.0252335	0.0914344	1.15291	2.27417	TRUE	P32119	P32119	PRDX2_HUMAN	1.18534	Peroxiredoxin-2 (EC 1.11.1.15) (Natural killer cell-enhancing factor B) (NKEF-B) (PRP) (Thiol-specific antioxidant protein) (TSA) (Thioredoxin peroxidase 1) (Thioredoxin-dependent peroxide reductase 1)		PRDX2	PRDX2 NKEFB TDPX1
PRDX3	P30048	598	0.587647	0.146276	-0.841855	-0.119576	0.268051	0.282927	0.252582	0.599111	-1.04021	FALSE	P30048	P30048	PRDX3_HUMAN	-0.0568772	Thioredoxin-dependent peroxide reductase, mitochondrial (EC 1.11.1.15) (Antioxidant protein 1) (AOP-1) (HBC189) (Peroxiredoxin III) (Prx-III) (Peroxiredoxin-3) (Protein MER5 homolog)		PRDX3	PRDX3 AOP1
PRDX4	Q13162	1127	1.91818	1.35815	0.0633899	0.239289	0.0767629	0.0299775	0.109835	0.891242	1.85929	TRUE	Q13162	Q13162	PRDX4_HUMAN	0.894752	Peroxiredoxin-4 (EC 1.11.1.15) (Antioxidant enzyme AOE372) (AOE37-2) (Peroxiredoxin IV) (Prx-IV) (Thioredoxin peroxidase AO372) (Thioredoxin-dependent peroxide reductase A0372)		PRDX4	PRDX4
PRDX5	P30044	597	1.03059	1.0627	-0.446955	0.383681	0.111255	0.0689584	0.223864	0.709033	1.42159	FALSE	P30044	P30044	PRDX5_HUMAN	0.507503	Peroxiredoxin-5, mitochondrial (EC 1.11.1.15) (Alu corepressor 1) (Antioxidant enzyme B166) (AOEB166) (Liver tissue 2D-page spot 71B) (PLP) (Peroxiredoxin V) (Prx-V) (Peroxisomal antioxidant enzyme) (TPx type VI) (Thioredoxin peroxidase PMP20) (Thioredoxin reductase)		PRDX5	PRDX5 ACR1 SBBI10
PRDX6	P30041	595	2.25829	2.20068	0.329817	1.0419	0.0456993	0.0077991	0.0291817	0.937723	2.74665	TRUE	P30041	P30041	PRDX6_HUMAN	1.45767	Peroxiredoxin-6 (EC 1.11.1.15) (1-Cys peroxiredoxin) (1-Cys PRX) (24 kDa protein) (Acidic calcium-independent phospholipase A2) (aiPLA2) (EC 3.1.1.-) (Antioxidant protein 2) (Liver 2D page spot 40) (Non-selenium glutathione peroxidase) (NSGPx) (EC 1.11.1.9) (Red blood cells page spot 12)		PRDX6	PRDX6 AOP2 KIAA0106
PRKAR2A	P13861	420		-0.803638		0.295226	0.2377	0.201567	0.274334	0.777015	-1.19268	FALSE	P13861	P13861	KAP2_HUMAN	-0.254206	cAMP-dependent protein kinase type II-alpha regulatory subunit		PRKAR2A	PRKAR2A PKR2 PRKAR2
PRKCSH	P14314	424	0.278364	0.301739	0.4242	0.0397647	0.0422772	0.0821596	0.199901	0.16077	1.19832	FALSE	P14314	P14314	GLU2B_HUMAN	0.261017	Glucosidase 2 subunit beta (80K-H protein) (Glucosidase II subunit beta) (Protein kinase C substrate 60.1 kDa protein heavy chain) (PKCSH)		PRKCSH	PRKCSH G19P1
PRKDC	P78527	1019	0.801785	0.984696	0.925871	0.870668	0.00532547	0.00278403	0.0461173	0.0780538	1.86058	TRUE	P78527	P78527	PRKDC_HUMAN	0.895755	DNA-dependent protein kinase catalytic subunit (DNA-PK catalytic subunit) (DNA-PKcs) (EC 2.7.11.1) (DNPK1) (p460)		PRKDC	PRKDC HYRC HYRC1
PRKRA	O75569	127	-0.0930512	0.805833	-0.502649	0.665562	0.190889	0.174135	0.271744	0.622346	1.16387	FALSE	O75569	O75569	PRKRA_HUMAN	0.218924	Interferon-inducible double stranded RNA-dependent protein kinase activator A (PKR-associated protein X) (PKR-associating protein X) (Protein activator of the interferon-induced protein kinase) (Protein kinase, interferon-inducible double stranded RNA-dependent activator)		PRKRA	PRKRA PACT RAX HSD-14 HSD14
PRMT1	Q99873	1494	1.41068				NA	0.0292641	NA	#DIV/0!	2.65862	FALSE	Q99873	Q99873	ANM1_HUMAN	1.41068	Protein arginine N-methyltransferase 1 (EC 2.1.1.-) (Histone-arginine N-methyltransferase PRMT1) (EC 2.1.1.125) (Interferon receptor 1-bound protein 4)		PRMT1	PRMT1 HMT2 HRMT1L2 IR1B4
PRNP	P04156	229	-1.38558	-1.03789			0.061296	0.0110827	0.0862436	0.245856	-2.31615	TRUE	P04156	P04156	PRIO_HUMAN	-1.21173	Major prion protein (PrP) (ASCR) (PrP27-30) (PrP33-35C) (CD antigen CD230)		PRNP	PRNP PRIP PRP
PRPF19	Q9UMS4	1631	-0.97879	-0.958793	-0.494593	-0.683415	0.0142734	0.0059193	0.0221932	0.232569	-1.71582	TRUE	Q9UMS4	Q9UMS4	PRP19_HUMAN	-0.778898	Pre-mRNA-processing factor 19 (Nuclear matrix protein 200) (PRP19/PSO4 homolog) (hPso4) (Senescence evasion factor)		PRPF19	PRPF19 NMP200 PRP19 SNEV
PRPF40A	O75400	117	-0.500544	0.519815	0.951029	0.244849	0.153273	0.126099	0.230834	0.609921	1.23438	FALSE	O75400	O75400	PR40A_HUMAN	0.303787	Pre-mRNA-processing factor 40 homolog A (Fas ligand-associated factor 1) (Formin-binding protein 11) (Formin-binding protein 3) (Huntingtin yeast partner A) (Huntingtin-interacting protein 10) (HIP-10) (Huntingtin-interacting protein A) (Renal carcinoma antigen NY-REN-6)		PRPF40A	PRPF40A FBP11 FLAF1 FNBP3 HIP10 HYPA HSPC225
PRPF6	O94906	147	-1.15357		-0.648486	-0.776465	0.0328328	0.0106215	0.0351472	0.262582	-1.81442	TRUE	O94906	O94906	PRP6_HUMAN	-0.859507	Pre-mRNA-processing factor 6 (Androgen receptor N-terminal domain-transactivating protein 1) (ANT-1) (PRP6 homolog) (U5 snRNP-associated 102 kDa protein) (U5-102 kDa protein)		PRPF6	PRPF6 C20orf14
PRPF8	Q6P2Q9	1299	0.493867	0.0831229	-0.0958208	0.426445	0.0983645	0.116797	0.220716	0.280422	1.17032	FALSE	Q6P2Q9	Q6P2Q9	PRP8_HUMAN	0.226904	Pre-mRNA-processing-splicing factor 8 (220 kDa U5 snRNP-specific protein) (PRP8 homolog) (Splicing factor Prp8) (p220)		PRPF8	PRPF8 PRPC8
PRPS1	P60891	857	1.90218				NA	0.015524	NA	#DIV/0!	3.73779	FALSE	P60891	P60891	PRPS1_HUMAN	1.90218	Ribose-phosphate pyrophosphokinase 1 (EC 2.7.6.1) (PPRibP) (Phosphoribosyl pyrophosphate synthase I) (PRS-I)		PRPS1	PRPS1
PSAP	P07602	294	0.0318262	0.303306	-0.744789	-0.131666	0.204695	0.210149	0.224687	0.444146	-1.09834	FALSE	P07602	P07602	SAP_HUMAN	-0.135331	Proactivator polypeptide [Cleaved into: Saposin-A (Protein A); Saposin-B-Val; Saposin-B (Cerebroside sulfate activator) (CSAct) (Dispersin) (Sphingolipid activator protein 1) (SAP-1) (Sulfatide/GM1 activator); Saposin-C (A1 activator) (Co-beta-glucosidase) (Glucosylceramidase activator) (Sphingolipid activator protein 2) (SAP-2); Saposin-D (Component C) (Protein C)]		PSAP	PSAP GLBA SAP1
PSAT1	Q9Y617	1680	2.78231	2.54532	-0.38241	0.626236	0.0863932	0.031866	0.138874	1.52731	2.62599	TRUE	Q9Y617	Q9Y617	SERC_HUMAN	1.39286	Phosphoserine aminotransferase (EC 2.6.1.52) (Phosphohydroxythreonine aminotransferase) (PSAT)		PSAT1	PSAT1 PSA
PSMA1	P25786	558	1.16636	1.41667	1.02124	0.645118	0.0146146	0.00300725	0.0357673	0.32256	2.08833	TRUE	P25786	P25786	PSA1_HUMAN	1.06235	Proteasome subunit alpha type-1 (EC 3.4.25.1) (30 kDa prosomal protein) (PROS-30) (Macropain subunit C2) (Multicatalytic endopeptidase complex subunit C2) (Proteasome component C2) (Proteasome nu chain)		PSMA1	PSMA1 HC2 NU PROS30 PSC2
PSMA2	P25787	559	1.67356	-0.00622657			0.182142	0.0776909	0.236124	1.18779	1.78221	FALSE	P25787	P25787	PSA2_HUMAN	0.833667	Proteasome subunit alpha type-2 (EC 3.4.25.1) (Macropain subunit C3) (Multicatalytic endopeptidase complex subunit C3) (Proteasome component C3)		PSMA2	PSMA2 HC3 PSC3
PSMA3	P25788	560		1.15538			NA	0.0420258	NA	#DIV/0!	2.22744	FALSE	P25788	P25788	PSA3_HUMAN	1.15538	Proteasome subunit alpha type-3 (EC 3.4.25.1) (Macropain subunit C8) (Multicatalytic endopeptidase complex subunit C8) (Proteasome component C8)		PSMA3	PSMA3 HC8 PSC8
PSMA4	P25789	561	1.85105	1.12736			0.0814454	0.00917673	0.134704	0.511725	2.80734	TRUE	P25789	P25789	PSA4_HUMAN	1.48921	Proteasome subunit alpha type-4 (EC 3.4.25.1) (Macropain subunit C9) (Multicatalytic endopeptidase complex subunit C9) (Proteasome component C9) (Proteasome subunit L)		PSMA4	PSMA4 HC9 PSC9
PSMA5	P28066	583	0.513183				NA	0.130983	NA	#DIV/0!	1.4272	FALSE	P28066	P28066	PSA5_HUMAN	0.513183	Proteasome subunit alpha type-5 (EC 3.4.25.1) (Macropain zeta chain) (Multicatalytic endopeptidase complex zeta chain) (Proteasome zeta chain)		PSMA5	PSMA5
PSMA6	P60900	858	0.608428	1.07825			0.0888139	0.0295784	0.225159	0.332217	1.7942	TRUE	P60900	P60900	PSA6_HUMAN	0.843341	Proteasome subunit alpha type-6 (EC 3.4.25.1) (27 kDa prosomal protein) (PROS-27) (p27K) (Macropain iota chain) (Multicatalytic endopeptidase complex iota chain) (Proteasome iota chain)		PSMA6	PSMA6 PROS27
PSMA7	O14818	42		1.04167		-0.278799	0.224467	0.163031	0.33079	0.93371	1.30264	FALSE	O14818	O14818	PSA7_HUMAN	0.381433	Proteasome subunit alpha type-7 (EC 3.4.25.1) (Proteasome subunit RC6-1) (Proteasome subunit XAPC7)		PSMA7	PSMA7 HSPC
PSMA8	Q8TAA3	1374					NA	NA	NA	#DIV/0!	#VALUE!	FALSE	Q8TAA3	Q8TAA3	PSA7L_HUMAN	NA	Proteasome subunit alpha type-7-like (EC 3.4.25.1)		PSMA8	PSMA8 PSMA7L
PSMB3	P49720	766	1.12389				NA	0.0440099	NA	#DIV/0!	2.17934	FALSE	P49720	P49720	PSB3_HUMAN	1.12389	Proteasome subunit beta type-3 (EC 3.4.25.1) (Proteasome chain 13) (Proteasome component C10-II) (Proteasome theta chain)		PSMB3	PSMB3
PSMC1	P62191	905	1.91595	1.74238		2.13008	0.0116923	0.000784465	0.0380076	0.194206	3.80915	TRUE	P62191	P62191	PRS4_HUMAN	1.92947	26S protease regulatory subunit 4 (P26s4) (26S proteasome AAA-ATPase subunit RPT2) (Proteasome 26S subunit ATPase 1)		PSMC1	PSMC1
PSMC2	P35998	675	1.48861	1.45837	1.77463	2.0156	0.00836164	0.000540341	0.0112139	0.262842	3.21385	TRUE	P35998	P35998	PRS7_HUMAN	1.6843	26S protease regulatory subunit 7 (26S proteasome AAA-ATPase subunit RPT1) (Proteasome 26S subunit ATPase 2) (Protein MSS1)		PSMC2	PSMC2 MSS1
PSMC3	P17980	475	1.66012	2.0591	1.86789	1.86857	0.00532547	0.000382503	0.00688504	0.162961	3.63996	TRUE	P17980	P17980	PRS6A_HUMAN	1.86392	26S protease regulatory subunit 6A (26S proteasome AAA-ATPase subunit RPT5) (Proteasome 26S subunit ATPase 3) (Proteasome subunit P50) (Tat-binding protein 1) (TBP-1)		PSMC3	PSMC3 TBP1
PSMC4	P43686	723	1.98303	1.90109		2.36889	0.0126058	0.000746549	0.0238579	0.249812	4.24079	TRUE	P43686	P43686	PRS6B_HUMAN	2.08433	26S protease regulatory subunit 6B (26S proteasome AAA-ATPase subunit RPT3) (MB67-interacting protein) (MIP224) (Proteasome 26S subunit ATPase 4) (Tat-binding protein 7) (TBP-7)		PSMC4	PSMC4 MIP224 TBP7
PSMC5	P62195	907	1.2273	2.45013	2.36362	2.06389	0.0130924	0.000746549	0.00592773	0.557741	4.0734	TRUE	P62195	P62195	PRS8_HUMAN	2.02623	26S protease regulatory subunit 8 (26S proteasome AAA-ATPase subunit RPT6) (Proteasome 26S subunit ATPase 5) (Proteasome subunit p45) (Thyroid hormone receptor-interacting protein 1) (TRIP1) (p45/SUG)		PSMC5	PSMC5 SUG1
PSMC6	P62333	927	2.40634	2.09426		2.35434	0.00993435	0.000544529	0.0167054	0.167207	4.87358	TRUE	P62333	P62333	PRS10_HUMAN	2.28498	26S protease regulatory subunit 10B (26S proteasome AAA-ATPase subunit RPT4) (Proteasome 26S subunit ATPase 6) (Proteasome subunit p42)		PSMC6	PSMC6 SUG2
PSMD1	Q99460	1481	2.53592	2.46773		1.93782	0.0140999	0.000696903	0.0167054	0.327408	4.97199	TRUE	Q99460	Q99460	PSMD1_HUMAN	2.31382	26S proteasome non-ATPase regulatory subunit 1 (26S proteasome regulatory subunit RPN2) (26S proteasome regulatory subunit S1) (26S proteasome subunit p112)		PSMD1	PSMD1
PSMD11	O00231	15		1.60668	1.98883	2.30346	0.0178316	0.00106597	0.0369122	0.348935	3.9077	TRUE	O00231	O00231	PSD11_HUMAN	1.96632	26S proteasome non-ATPase regulatory subunit 11 (26S proteasome regulatory subunit RPN6) (26S proteasome regulatory subunit S9) (26S proteasome regulatory subunit p44.5)		PSMD11	PSMD11
PSMD12	O00232	16	1.56187	1.89269	1.64165	1.97201	0.00603775	0.000437821	0.00955315	0.196314	3.40358	TRUE	O00232	O00232	PSD12_HUMAN	1.76705	26S proteasome non-ATPase regulatory subunit 12 (26S proteasome regulatory subunit RPN5) (26S proteasome regulatory subunit p55)		PSMD12	PSMD12
PSMD13	Q9UNM6	1636	1.14539	1.26852	2.45939	1.8064	0.0191614	0.0017053	0.0149357	0.599486	3.18198	TRUE	Q9UNM6	Q9UNM6	PSD13_HUMAN	1.66993	26S proteasome non-ATPase regulatory subunit 13 (26S proteasome regulatory subunit RPN9) (26S proteasome regulatory subunit S11) (26S proteasome regulatory subunit p40.5)		PSMD13	PSMD13
PSMD14	O00487	28				1.12663	NA	0.0438619	NA	#DIV/0!	2.18349	FALSE	O00487	O00487	PSDE_HUMAN	1.12663	26S proteasome non-ATPase regulatory subunit 14 (EC 3.4.19.-) (26S proteasome regulatory subunit RPN11) (26S proteasome-associated PAD1 homolog 1)		PSMD14	PSMD14 POH1
PSMD2	Q13200	1130	1.60624	2.38361	3.07986	2.77034	0.0125587	0.000563937	0.00218801	0.636468	5.50222	TRUE	Q13200	Q13200	PSMD2_HUMAN	2.46001	26S proteasome non-ATPase regulatory subunit 2 (26S proteasome regulatory subunit RPN1) (26S proteasome regulatory subunit S2) (26S proteasome subunit p97) (Protein 55.11) (Tumor necrosis factor type 1 receptor-associated protein 2)		PSMD2	PSMD2 TRAP2
PSMD3	O43242	64	0.944309	1.22147		2.46688	0.0578966	0.00763825	0.0981399	0.810973	2.91646	TRUE	O43242	O43242	PSMD3_HUMAN	1.54422	26S proteasome non-ATPase regulatory subunit 3 (26S proteasome regulatory subunit RPN3) (26S proteasome regulatory subunit S3) (Proteasome subunit p58)		PSMD3	PSMD3
PSMD6	Q15008	1201	1.00995	2.60053	2.88935	2.8514	0.0216051	0.00139531	0.00532021	0.894465	5.05534	TRUE	Q15008	Q15008	PSMD6_HUMAN	2.33781	26S proteasome non-ATPase regulatory subunit 6 (26S proteasome regulatory subunit RPN7) (26S proteasome regulatory subunit S10) (Breast cancer-associated protein SGA-113M) (Phosphonoformate immuno-associated protein 4) (Proteasome regulatory particle subunit p44S10) (p42A)		PSMD6	PSMD6 KIAA0107 PFAAP4
PSMD8	P48556	750		1.24929			NA	0.0364847	NA	#DIV/0!	2.37725	FALSE	P48556	P48556	PSMD8_HUMAN	1.24929	26S proteasome non-ATPase regulatory subunit 8 (26S proteasome regulatory subunit RPN12) (26S proteasome regulatory subunit S14) (p31)		PSMD8	PSMD8
PSME1	Q06323	1084					NA	NA	NA	#DIV/0!	#VALUE!	FALSE	Q06323	Q06323	PSME1_HUMAN	NA	Proteasome activator complex subunit 1 (11S regulator complex subunit alpha) (REG-alpha) (Activator of multicatalytic protease subunit 1) (Interferon gamma up-regulated I-5111 protein) (IGUP I-5111) (Proteasome activator 28 subunit alpha) (PA28a) (PA28alpha)		PSME1	PSME1 IFI5111
PSME3	P61289	880					NA	NA	NA	#DIV/0!	#VALUE!	FALSE	P61289	P61289	PSME3_HUMAN	NA	Proteasome activator complex subunit 3 (11S regulator complex subunit gamma) (REG-gamma) (Activator of multicatalytic protease subunit 3) (Ki nuclear autoantigen) (Proteasome activator 28 subunit gamma) (PA28g) (PA28gamma)		PSME3	PSME3
PSPC1	Q8WXF1	1390	0.653479	0.0811633	-0.738133		0.29648	0.320922	0.225702	0.699449	-1.00081	FALSE	Q8WXF1	Q8WXF1	PSPC1_HUMAN	-0.0011638	Paraspeckle component 1 (Paraspeckle protein 1)		PSPC1	PSPC1 PSP1
PTBP1	P26599	567	-0.0769409	-0.392825	-0.600796	-0.147315	0.0590707	0.0702487	0.145553	0.239501	-1.23496	FALSE	P26599	P26599	PTBP1_HUMAN	-0.304469	Polypyrimidine tract-binding protein 1 (PTB) (57 kDa RNA-binding protein PPTB-1) (Heterogeneous nuclear ribonucleoprotein I) (hnRNP I)		PTBP1	PTBP1 PTB
PTGES3	Q15185	1215	0.417766	1.93925	2.08415	1.75253	0.0308093	0.00400064	0.0221932	0.765898	2.92498	TRUE	Q15185	Q15185	TEBP_HUMAN	1.54842	Prostaglandin E synthase 3 (EC 5.3.99.3) (Cytosolic prostaglandin E2 synthase) (cPGES) (Hsp90 co-chaperone) (Progesterone receptor complex p23) (Telomerase-binding protein p23)		PTGES3	PTGES3 P23 TEBP
PTPLAD1	Q9P035	1588	-0.441351	0.0378613	-0.26688	0.391255	0.238224	0.260365	0.250916	0.365629	-1.04956	FALSE	Q9P035	Q9P035	HACD3_HUMAN	-0.0697788	Very-long-chain (3R)-3-hydroxyacyl-[acyl-carrier protein] dehydratase 3 (EC 4.2.1.134) (3-hydroxyacyl-CoA dehydratase 3) (HACD3) (Butyrate-induced protein 1) (B-ind1) (hB-ind1) (Protein tyrosine phosphatase-like protein PTPLAD1) (Protein-tyrosine phosphatase-like A domain-containing protein 1)		PTPLAD1	PTPLAD1 BIND1 HACD3
PTPLB	Q6Y1H2	1305		-0.154886	0.130163	-0.481218	0.16525	0.187023	0.225702	0.305923	-1.124	FALSE	Q6Y1H2	Q6Y1H2	HACD2_HUMAN	-0.168647	Very-long-chain (3R)-3-hydroxyacyl-[acyl-carrier protein] dehydratase 2 (EC 4.2.1.134) (3-hydroxyacyl-CoA dehydratase 2) (HACD2) (Protein-tyrosine phosphatase-like member B)		PTPLB	PTPLB HACD2
PTPN1	P18031	477		-0.459988			NA	0.146002	NA	#DIV/0!	-1.37553	FALSE	P18031	P18031	PTN1_HUMAN	-0.459988	Tyrosine-protein phosphatase non-receptor type 1 (EC 3.1.3.48) (Protein-tyrosine phosphatase 1B) (PTP-1B)		PTPN1	PTPN1 PTP1B
PTRH2	Q9Y3E5	1662		-0.471288	-0.0175805	-0.878037	0.0999407	0.0661824	0.154809	0.430442	-1.37139	FALSE	Q9Y3E5	Q9Y3E5	PTH2_HUMAN	-0.455635	Peptidyl-tRNA hydrolase 2, mitochondrial (PTH 2) (EC 3.1.1.29) (Bcl-2 inhibitor of transcription 1)		PTRH2	PTRH2 BIT1 PTH2 CGI-147
PTTG1IP	P53801	812	1.56093	1.54038			0.012546	0.00539673	0.133192	0.0145334	2.9295	TRUE	P53801	P53801	PTTG_HUMAN	1.55066	Pituitary tumor-transforming gene 1 protein-interacting protein (Pituitary tumor-transforming gene protein-binding factor) (PBF) (PTTG-binding factor)		PTTG1IP	PTTG1IP C21orf1 C21orf3
PUF60	Q9UHX1	1614	-0.948162		-1.5625		0.081874	0.0125668	0.0911059	0.434401	-2.38722	TRUE	Q9UHX1	Q9UHX1	PUF60_HUMAN	-1.25533	Poly(U)-binding-splicing factor PUF60 (60 kDa poly(U)-binding-splicing factor) (FUSE-binding protein-interacting repressor) (FBP-interacting repressor) (Ro-binding protein 1) (RoBP1) (Siah-binding protein 1) (Siah-BP1)		PUF60	PUF60 FIR ROBPI SIAHBP1
PWP2	Q15269	1219	-0.606256	0.540657	-1.02411		0.187486	0.143335	0.151862	0.810197	-1.28631	FALSE	Q15269	Q15269	PWP2_HUMAN	-0.363237	Periodic tryptophan protein 2 homolog		PWP2	PWP2 PWP2H
PYCR1	P32322	635	0.0475286	0.136633	-0.123088	0.29381	0.150912	0.224963	0.250757	0.174085	1.06343	FALSE	P32322	P32322	P5CR1_HUMAN	0.0887208	Pyrroline-5-carboxylate reductase 1, mitochondrial (P5C reductase 1) (P5CR 1) (EC 1.5.1.2)		PYCR1	PYCR1
PYCR2	Q96C36	1439	-0.490605	0.329153	0.912793	-0.563435	0.275464	0.293341	0.327033	0.704949	1.0331	FALSE	Q96C36	Q96C36	P5CR2_HUMAN	0.0469765	Pyrroline-5-carboxylate reductase 2 (P5C reductase 2) (P5CR 2) (EC 1.5.1.2)		PYCR2	PYCR2
PYGB	P11216	377		2.02071			NA	0.0136363	NA	#DIV/0!	4.05784	FALSE	P11216	P11216	PYGB_HUMAN	2.02071	Glycogen phosphorylase, brain form (EC 2.4.1.1)		PYGB	PYGB
QARS	P47897	743		1.58668			NA	0.0230956	NA	#DIV/0!	3.00358	FALSE	P47897	P47897	SYQ_HUMAN	1.58668	Glutamine--tRNA ligase (EC 6.1.1.18) (Glutaminyl-tRNA synthetase) (GlnRS)		QARS	QARS
QPRT	Q15274	1220	2.29562	2.02051			0.0390785	0.0025206	0.079821	0.194532	4.46315	TRUE	Q15274	Q15274	NADC_HUMAN	2.15806	Nicotinate-nucleotide pyrophosphorylase [carboxylating] (EC 2.4.2.19) (Quinolinate phosphoribosyltransferase [decarboxylating]) (QAPRTase) (QPRTase)		QPRT	QPRT
RAB10	P61026	868	0.240577	-0.154426	0.103515	-0.162108	0.285544	0.313631	0.259116	0.198771	1.00479	FALSE	P61026	P61026	RAB10_HUMAN	0.00688934	Ras-related protein Rab-10		RAB10	RAB10
RAB11A	P62491	929		0.0113025		-0.27342	0.189428	0.236883	0.274518	0.201329	-1.0951	FALSE	P62491	P62491	RB11A_HUMAN	-0.131059	Ras-related protein Rab-11A (Rab-11) (YL8)		RAB11A	RAB11A RAB11
RAB11B	Q15907	1252		0.600472	1.09296	0.514514	0.0465701	0.0182863	0.181788	0.312126	1.66553	TRUE	Q15907	Q15907	RB11B_HUMAN	0.735983	Ras-related protein Rab-11B (GTP-binding protein YPT3)		RAB11B	RAB11B YPT3
RAB14	P61106	871	0.270872	0.176705		0.149009	0.0341923	0.147668	0.250757	0.0638815	1.14779	FALSE	P61106	P61106	RAB14_HUMAN	0.198862	Ras-related protein Rab-14		RAB14	RAB14
RAB18	Q9NP72	1553		-0.10592			NA	0.280108	NA	#DIV/0!	-1.07618	FALSE	Q9NP72	Q9NP72	RAB18_HUMAN	-0.10592	Ras-related protein Rab-18		RAB18	RAB18
RAB1A	P62820	940	-0.148032	-0.165665	-0.0373815	-0.316458	0.0495571	0.142254	0.192346	0.114746	-1.12263	FALSE	P62820	P62820	RAB1A_HUMAN	-0.166884	Ras-related protein Rab-1A (YPT1-related protein)		RAB1A	RAB1A RAB1
RAB1B	Q9H0U4	1531		0.0803174	-0.752533	-0.594371	0.109229	0.0764038	0.117332	0.442316	-1.33997	FALSE	Q9H0U4	Q9H0U4	RAB1B_HUMAN	-0.422195	Ras-related protein Rab-1B		RAB1B	RAB1B
RAB21	Q9UL25	1626			-0.447371		NA	0.149506	NA	#DIV/0!	-1.36355	FALSE	Q9UL25	Q9UL25	RAB21_HUMAN	-0.447371	Ras-related protein Rab-21		RAB21	RAB21 KIAA0118
RAB2A	P61019	865	-0.104161	0.211165	-1.21758	-0.141839	0.152617	0.124161	0.187719	0.623411	-1.24238	FALSE	P61019	P61019	RAB2A_HUMAN	-0.313103	Ras-related protein Rab-2A		RAB2A	RAB2A RAB2
RAB35	Q15286	1221	-0.169338				NA	0.253453	NA	#DIV/0!	-1.12454	FALSE	Q15286	Q15286	RAB35_HUMAN	-0.169338	Ras-related protein Rab-35 (GTP-binding protein RAY) (Ras-related protein Rab-1C)		RAB35	RAB35 RAB1C RAY
RAB5A	P20339	502	0.808697				NA	0.0742334	NA	#DIV/0!	1.75163	FALSE	P20339	P20339	RAB5A_HUMAN	0.808697	Ras-related protein Rab-5A		RAB5A	RAB5A RAB5
RAB5B	P61020	866					NA	NA	NA	#DIV/0!	#VALUE!	FALSE	P61020	P61020	RAB5B_HUMAN	NA	Ras-related protein Rab-5B		RAB5B	RAB5B
RAB5C	P51148	786	-0.229489	0.13632	-0.227572	-0.595885	0.105113	0.118228	0.17656	0.298923	-1.17215	FALSE	P51148	P51148	RAB5C_HUMAN	-0.229156	Ras-related protein Rab-5C (L1880) (RAB5L)		RAB5C	RAB5C RABL
RAB6A	P20340	504	0.17135	-0.947157	-0.685149	0.348438	0.16678	0.142915	0.219813	0.634529	-1.21262	FALSE	P20340	P20340	RAB6A_HUMAN	-0.27813	Ras-related protein Rab-6A (Rab-6)		RAB6A	RAB6A RAB6
RAB7A	P51149	787	0.0768586	-0.0844457	-0.498538	-0.528122	0.0923416	0.102012	0.171321	0.301703	-1.19629	FALSE	P51149	P51149	RAB7A_HUMAN	-0.258562	Ras-related protein Rab-7a		RAB7A	RAB7A RAB7
RAB8A	P61006	863	-0.579635	-0.413253	-0.121777	-0.586586	0.0328328	0.0339377	0.10256	0.217641	-1.34286	TRUE	P61006	P61006	RAB8A_HUMAN	-0.425313	Ras-related protein Rab-8A (Oncogene c-mel)		RAB8A	RAB8A MEL RAB8
RAC1	P63000	977		1.11305	0.160037	0.191358	0.113798	0.0696225	0.233235	0.541409	1.40264	FALSE	P63000	P63000	RAC1_HUMAN	0.488149	Ras-related C3 botulinum toxin substrate 1 (Cell migration-inducing gene 5 protein) (Ras-like protein TC25) (p21-Rac1)		RAC1	RAC1 TC25 MIG5
RAC2	P15153	437	0.614457	0.830607			0.0625011	0.0356603	0.236124	0.152841	1.65008	TRUE	P15153	P15153	RAC2_HUMAN	0.722532	Ras-related C3 botulinum toxin substrate 2 (GX) (Small G protein) (p21-Rac2)		RAC2	RAC2
RAD50	Q92878	1408				1.35801	NA	0.0313035	NA	#DIV/0!	2.56331	FALSE	Q92878	Q92878	RAD50_HUMAN	1.35801	DNA repair protein RAD50 (hRAD50) (EC 3.6.-.-)		RAD50	RAD50
RALA	P11233	378		-0.797421			NA	0.0754797	NA	#DIV/0!	-1.73799	FALSE	P11233	P11233	RALA_HUMAN	-0.797421	Ras-related protein Ral-A		RALA	RALA RAL
RALY	Q9UKM9	1622	-0.890073	-0.967536	-0.711605	-0.823936	0.00745675	0.003471	0.0145453	0.108384	-1.80036	TRUE	Q9UKM9	Q9UKM9	RALY_HUMAN	-0.848287	RNA-binding protein Raly (Autoantigen p542) (Heterogeneous nuclear ribonucleoprotein C-like 2) (hnRNP core protein C-like 2) (hnRNP associated with lethal yellow protein homolog)		RALY	RALY HNRPCL2 P542
RAN	P62826	949	1.70437	2.29779	1.68114	1.88413	0.00795881	0.000452635	0.00614046	0.285421	3.71113	TRUE	P62826	P62826	RAN_HUMAN	1.89186	GTP-binding nuclear protein Ran (Androgen receptor-associated protein 24) (GTPase Ran) (Ras-like protein TC4) (Ras-related nuclear protein)		RAN	RAN ARA24 OK/SW-cl.81
RANBP1	P43487	722			1.76342		NA	0.0182863	NA	#DIV/0!	3.39502	FALSE	P43487	P43487	RANG_HUMAN	1.76342	Ran-specific GTPase-activating protein (Ran-binding protein 1) (RanBP1)		RANBP1	RANBP1
RANBP2	P49792	771	-0.430145	-0.415334	1.36108	0.818192	0.185736	0.152924	0.271015	0.900881	1.26002	FALSE	P49792	P49792	RBP2_HUMAN	0.333449	E3 SUMO-protein ligase RanBP2 (EC 6.3.2.-) (358 kDa nucleoporin) (Nuclear pore complex protein Nup358) (Nucleoporin Nup358) (Ran-binding protein 2) (RanBP2) (p270) [Includes: Putative peptidyl-prolyl cis-trans isomerase (PPIase) (EC 5.2.1.8) (Rotamase)]		RANBP2	RANBP2 NUP358
RANGAP1	P46060	729	0.349852	0.205254			0.0851424	0.146617	0.296915	0.102246	1.21214	FALSE	P46060	P46060	RAGP1_HUMAN	0.277553	Ran GTPase-activating protein 1 (RanGAP1)		RANGAP1	RANGAP1 KIAA1835 SD
RAP1B	P61224	875		-0.26516	0.427575	-0.204093	0.286555	0.311377	0.266689	0.383539	-1.00968	FALSE	P61224	P61224	RAP1B_HUMAN	-0.0138925	Ras-related protein Rap-1b (GTP-binding protein smg p21B)		RAP1B	RAP1B OK/SW-cl.11
RARS	P54136	815	1.21436	1.85793	1.37703	1.6348	0.00993435	0.000746549	0.0150691	0.283566	2.86996	TRUE	P54136	P54136	SYRC_HUMAN	1.52103	Arginine--tRNA ligase, cytoplasmic (EC 6.1.1.19) (Arginyl-tRNA synthetase) (ArgRS)		RARS	RARS
RBBP4	Q09028	1106		-0.293728			NA	0.202115	NA	#DIV/0!	-1.2258	FALSE	Q09028	Q09028	RBBP4_HUMAN	-0.293728	Histone-binding protein RBBP4 (Chromatin assembly factor 1 subunit C) (CAF-1 subunit C) (Chromatin assembly factor I p48 subunit) (CAF-I 48 kDa subunit) (CAF-I p48) (Nucleosome-remodeling factor subunit RBAP48) (Retinoblastoma-binding protein 4) (RBBP-4) (Retinoblastoma-binding protein p48)		RBBP4	RBBP4 RBAP48
RBM14	Q96PK6	1468	-0.854727	-0.808239	0.0403115	0.50377	0.171673	0.146332	0.232704	0.664892	-1.21396	FALSE	Q96PK6	Q96PK6	RBM14_HUMAN	-0.279721	RNA-binding protein 14 (Paraspeckle protein 2) (PSP2) (RNA-binding motif protein 14) (RRM-containing coactivator activator/modulator) (Synaptotagmin-interacting protein) (SYT-interacting protein)		RBM14	RBM14 SIP
RBM17	Q96I25	1456		-2.54453	-0.448911		0.152617	0.0369304	0.145686	1.48182	-2.822	TRUE	Q96I25	Q96I25	SPF45_HUMAN	-1.49672	Splicing factor 45 (45 kDa-splicing factor) (RNA-binding motif protein 17)		RBM17	RBM17 SPF45
RBM28	Q9NW13	1573		-0.751697			NA	0.0827526	NA	#DIV/0!	-1.68377	FALSE	Q9NW13	Q9NW13	RBM28_HUMAN	-0.751697	RNA-binding protein 28 (RNA-binding motif protein 28)		RBM28	RBM28
RBM34	P42696	712		-0.791135			NA	0.0763854	NA	#DIV/0!	-1.73043	FALSE	P42696	P42696	RBM34_HUMAN	-0.791135	RNA-binding protein 34 (RNA-binding motif protein 34)		RBM34	RBM34 KIAA0117
RBM39	Q14498	1186	-0.406345	-0.364131	0.752008	0.256459	0.263736	0.280108	0.302393	0.552218	1.0421	FALSE	Q14498	Q14498	RBM39_HUMAN	0.0594977	RNA-binding protein 39 (Hepatocellular carcinoma protein 1) (RNA-binding motif protein 39) (RNA-binding region-containing protein 2) (Splicing factor HCC1)		RBM39	RBM39 HCC1 RNPC2
RBM4	Q9BWF3	1516		-0.698545		0.215896	0.230264	0.198636	0.270002	0.646608	-1.18208	FALSE	Q9BWF3	Q9BWF3	RBM4_HUMAN	-0.241325	RNA-binding protein 4 (Lark homolog) (hLark) (RNA-binding motif protein 4) (RNA-binding motif protein 4a)		RBM4	RBM4 RBM4A
RBM4B	Q9BQ04	1497		0.860507			NA	0.0678063	NA	#DIV/0!	1.81568	FALSE	Q9BQ04	Q9BQ04	RBM4B_HUMAN	0.860507	RNA-binding protein 4B (RNA-binding motif protein 30) (RNA-binding motif protein 4B) (RNA-binding protein 30)		RBM4B	RBM4B RBM30
RBMX	P38159	687	-1.19717	-1.43561	-1.37608	-1.40233	0.00529178	0.000696903	0.000911781	0.106575	-2.55407	TRUE	P38159	P38159	RBMX_HUMAN	-1.3528	RNA-binding motif protein, X chromosome (Glycoprotein p43) (Heterogeneous nuclear ribonucleoprotein G) (hnRNP G) [Cleaved into: RNA-binding motif protein, X chromosome, N-terminally processed]		RBMX	RBMX HNRPG RBMXP1
RCC1	P18754	485	-0.988393	-0.555094	-1.42863	-0.524345	0.0299341	0.00764214	0.0203242	0.426092	-1.83288	TRUE	P18754	P18754	RCC1_HUMAN	-0.874116	Regulator of chromosome condensation (Cell cycle regulatory protein) (Chromosome condensation protein 1)		RCC1	RCC1 CHC1
RCN1	Q15293	1223		0.262229		1.99253	0.159916	0.0482804	0.188236	1.22351	2.18461	TRUE	Q15293	Q15293	RCN1_HUMAN	1.12738	Reticulocalbin-1		RCN1	RCN1 RCN
RCN2	Q14257	1182					NA	NA	NA	#DIV/0!	#VALUE!	FALSE	Q14257	Q14257	RCN2_HUMAN	NA	Reticulocalbin-2 (Calcium-binding protein ERC-55) (E6-binding protein) (E6BP)		RCN2	RCN2 ERC55
RDH11	Q8TC12	1376			0.000968902		NA	0.321087	NA	#DIV/0!	1.00067	FALSE	Q8TC12	Q8TC12	RDH11_HUMAN	0.000968902	Retinol dehydrogenase 11 (EC 1.1.1.300) (Androgen-regulated short-chain dehydrogenase/reductase 1) (HCV core-binding protein HCBP12) (Prostate short-chain dehydrogenase/reductase 1) (Retinal reductase 1) (RalR1)		RDH11	RDH11 ARSDR1 PSDR1 CGI-82
RDX	P35241	649	0.774168	0.0503943	-0.374851		0.231882	0.226307	0.250332	0.580937	1.1095	FALSE	P35241	P35241	RADI_HUMAN	0.149904	Radixin		RDX	RDX
REEP5	Q00765	1049	-0.71713	-0.420586	-0.777289	-0.809119	0.0125587	0.0076862	0.0337546	0.17777	-1.60329	TRUE	Q00765	Q00765	REEP5_HUMAN	-0.681031	Receptor expression-enhancing protein 5 (Polyposis locus protein 1) (Protein TB2)		REEP5	REEP5 C5orf18 DP1 TB2
REEP6	Q96HR9	1451	0.760372				NA	0.0812453	NA	#DIV/0!	1.69393	FALSE	Q96HR9	Q96HR9	REEP6_HUMAN	0.760372	Receptor expression-enhancing protein 6 (Polyposis locus protein 1-like 1)		REEP6	REEP6 C19orf32 DP1L1
RETSAT	Q6NUM9	1294		0.316237			NA	0.194127	NA	#DIV/0!	1.24508	FALSE	Q6NUM9	Q6NUM9	RETST_HUMAN	0.316237	All-trans-retinol 13,14-reductase (EC 1.3.99.23) (All-trans-13,14-dihydroretinol saturase) (RetSat) (PPAR-alpha-regulated and starvation-induced gene protein)		RETSAT	RETSAT PPSIG UNQ439/PRO872
RHOA	P61586	886	1.14369	0.640376	0.37519	0.463263	0.033662	0.0143786	0.0953155	0.343553	1.5753	TRUE	P61586	P61586	RHOA_HUMAN	0.65563	Transforming protein RhoA (Rho cDNA clone 12) (h12)		RHOA	RHOA ARH12 ARHA RHO12
RHOT2	Q8IXI1	1346		-0.978708			NA	0.0550313	NA	#DIV/0!	-1.9707	FALSE	Q8IXI1	Q8IXI1	MIRO2_HUMAN	-0.978708	Mitochondrial Rho GTPase 2 (MIRO-2) (hMiro-2) (EC 3.6.5.-) (Ras homolog gene family member T2)		RHOT2	RHOT2 ARHT2 C16orf39
RNPS1	Q15287	1222		-1.68259	-0.704534	-0.373184	0.0787548	0.024126	0.0489019	0.680801	-1.89225	TRUE	Q15287	Q15287	RNPS1_HUMAN	-0.920103	RNA-binding protein with serine-rich domain 1 (SR-related protein LDC2)		RNPS1	RNPS1 LDC2
RP1BL	A6NIZ1	6		0.250093			NA	0.219103	NA	#DIV/0!	1.18928	FALSE	A6NIZ1	A6NIZ1	RP1BL_HUMAN	0.250093	Ras-related protein Rap-1b-like protein
RPL10	P27635	577	-0.301036	0.118708	1.01873	0.605104	0.125427	0.096899	0.20995	0.574221	1.28376	FALSE	P27635	P27635	RL10_HUMAN	0.360377	60S ribosomal protein L10 (Laminin receptor homolog) (Protein QM) (Tumor suppressor QM)		RPL10	RPL10 DXS648E QM
RPL10A	P62906	963	-0.463657	-0.946371	-0.718711	-0.978109	0.0148499	0.00602835	0.0238579	0.238546	-1.71322	TRUE	P62906	P62906	RL10A_HUMAN	-0.776712	60S ribosomal protein L10a (CSA-19) (Neural precursor cell expressed developmentally down-regulated protein 6) (NEDD-6)		RPL10A	RPL10A NEDD6
RPL11	P62913	965	-0.450967	-0.545314	0.690077	0.175308	0.278734	0.298073	0.281623	0.578329	-1.02294	FALSE	P62913	P62913	RL11_HUMAN	-0.0327239	60S ribosomal protein L11 (CLL-associated antigen KW-12)		RPL11	RPL11
RPL12	P30050	600	-0.558285	-0.977529	-0.560873	-0.801678	0.0133946	0.006801	0.0286609	0.203618	-1.65243	TRUE	P30050	P30050	RL12_HUMAN	-0.724591	60S ribosomal protein L12		RPL12	RPL12
RPL13	P26373	564	-0.64623	-1.49752	0.453772	-0.602623	0.111173	0.0648049	0.144057	0.799006	-1.48777	FALSE	P26373	P26373	RL13_HUMAN	-0.57315	60S ribosomal protein L13 (Breast basic conserved protein 1)		RPL13	RPL13 BBC1 OK/SW-cl.46
RPL13A	P40429	699	-0.269777	-0.525736	0.671965	0.0199129	0.280606	0.301764	0.270169	0.51589	-1.01812	FALSE	P40429	P40429	RL13A_HUMAN	-0.0259088	60S ribosomal protein L13a (23 kDa highly basic protein)		RPL13A	RPL13A
RPL13AL	Q6NVV1	1296			-0.146828		NA	0.263134	NA	#DIV/0!	-1.10713	FALSE	Q6NVV1	Q6NVV1	R13AX_HUMAN	-0.146828	Putative 60S ribosomal protein L13a-like MGC87657
RPL14	P50914	781	0.0644656	0.0409425	0.314006	0.119104	0.0706251	0.172439	0.234254	0.123985	1.09781	FALSE	P50914	P50914	RL14_HUMAN	0.134629	60S ribosomal protein L14 (CAG-ISL 7)		RPL14	RPL14
RPL15	P61313	881	-0.890339	-0.329692	0.464583	0.0190688	0.199601	0.189664	0.226321	0.572142	-1.1361	FALSE	P61313	P61313	RL15_HUMAN	-0.184095	60S ribosomal protein L15		RPL15	RPL15 EC45 TCBAP0781
RPL17	P18621	483	-0.125631	-0.490051	0.378572	0.0573002	0.259504	0.282807	0.255841	0.362607	-1.03165	FALSE	P18621	P18621	RL17_HUMAN	-0.0449523	60S ribosomal protein L17 (60S ribosomal protein L23) (PD-1)		RPL17	RPL17
RPL18	Q07020	1090	-0.417884	-0.401186	0.15419	0.0839134	0.15918	0.182875	0.224687	0.306601	-1.10592	FALSE	Q07020	Q07020	RL18_HUMAN	-0.145242	60S ribosomal protein L18		RPL18	RPL18
RPL18A	Q02543	1065	-0.401606	-0.414852	0.798235	0.0265487	0.295735	0.320157	0.281013	0.568992	1.00144	FALSE	Q02543	Q02543	RL18A_HUMAN	0.00208138	60S ribosomal protein L18a		RPL18A	RPL18A
RPL19	P84098	1038	-1.18562	-1.62591	-0.62981	-1.09216	0.0191614	0.00330095	0.00576697	0.408492	-2.19371	TRUE	P84098	P84098	RL19_HUMAN	-1.13338	60S ribosomal protein L19		RPL19	RPL19
RPL21	P46778	734	-0.929141	-0.829271	0.00451244	-0.324068	0.0635063	0.0364443	0.0912866	0.438386	-1.43345	TRUE	P46778	P46778	RL21_HUMAN	-0.519492	60S ribosomal protein L21		RPL21	RPL21
RPL22	P35268	650	-0.922369	-0.326717	0.113459	0.0667916	0.138972	0.124327	0.188563	0.479319	-1.20348	FALSE	P35268	P35268	RL22_HUMAN	-0.267209	60S ribosomal protein L22 (EBER-associated protein) (EAP) (Epstein-Barr virus small RNA-associated protein) (Heparin-binding protein HBp15)		RPL22	RPL22
RPL23	P62829	950	-0.368648	-0.226118	0.554596	-0.481892	0.213445	0.216159	0.234254	0.468576	-1.09468	FALSE	P62829	P62829	RL23_HUMAN	-0.130515	60S ribosomal protein L23 (60S ribosomal protein L17)		RPL23	RPL23
RPL23A	P62750	936	-1.38229	-1.00765	-0.545472	-1.17469	0.0178316	0.00374195	0.00938449	0.356037	-2.03852	TRUE	P62750	P62750	RL23A_HUMAN	-1.02752	60S ribosomal protein L23a		RPL23A	RPL23A
RPL24	P83731	1030	-0.713938	-1.56753	0.0911998	-0.596218	0.0753208	0.0336889	0.082711	0.680572	-1.62071	TRUE	P83731	P83731	RL24_HUMAN	-0.696623	60S ribosomal protein L24 (60S ribosomal protein L30)		RPL24	RPL24
RPL26	P61254	877	-0.171346	-0.553679	0.382101	-0.302852	0.174391	0.181983	0.219367	0.395552	-1.11841	FALSE	P61254	P61254	RL26_HUMAN	-0.161444	60S ribosomal protein L26		RPL26	RPL26
RPL26L1	Q9UNX3	1637				-0.256054	NA	0.216883	NA	#DIV/0!	-1.19421	FALSE	Q9UNX3	Q9UNX3	RL26L_HUMAN	-0.256054	60S ribosomal protein L26-like 1		RPL26L1	RPL26L1 RPL26P1
RPL27	P61353	883	-0.450279	-0.00959383	0.445319	-0.645499	0.194346	0.191569	0.225808	0.486108	-1.12118	FALSE	P61353	P61353	RL27_HUMAN	-0.165013	60S ribosomal protein L27		RPL27	RPL27
RPL27A	P46776	732	-0.664846	-0.90041	1.09361	-0.259561	0.234394	0.225366	0.252886	0.891151	-1.13509	FALSE	P46776	P46776	RL27A_HUMAN	-0.182801	60S ribosomal protein L27a		RPL27A	RPL27A
RPL28	P46779	735	-0.907486	-0.512914	0.31678	-0.243685	0.120851	0.0970721	0.1663	0.513983	-1.26298	FALSE	P46779	P46779	RL28_HUMAN	-0.336826	60S ribosomal protein L28		RPL28	RPL28
RPL29	P47914	744	-1.52597	-1.51451	-0.400897	-0.963122	0.0299341	0.00556149	0.0113991	0.535646	-2.14522	TRUE	P47914	P47914	RL29_HUMAN	-1.10113	60S ribosomal protein L29 (Cell surface heparin-binding protein HIP)		RPL29	RPL29
RPL3	P39023	693	-0.241068	-0.14835	0.656358	0.237196	0.203918	0.213214	0.255365	0.409736	1.09129	FALSE	P39023	P39023	RL3_HUMAN	0.126034	60S ribosomal protein L3 (HIV-1 TAR RNA-binding protein B) (TARBP-B)		RPL3	RPL3 OK/SW-cl.32
RPL30	P62888	960	-0.627772	-0.627819	0.17234	-0.28006	0.0877779	0.0742334	0.150824	0.379357	-1.26648	FALSE	P62888	P62888	RL30_HUMAN	-0.340828	60S ribosomal protein L30		RPL30	RPL30
RPL31	P62899	962	-1.14858	-0.837558	-0.512423	-0.620252	0.0191614	0.00674967	0.0233831	0.280645	-1.71678	TRUE	P62899	P62899	RL31_HUMAN	-0.779704	60S ribosomal protein L31		RPL31	RPL31
RPL32	P62910	964	-0.410829	-0.159051	0.730885	-0.0386293	0.276962	0.297352	0.285406	0.491941	1.02143	FALSE	P62910	P62910	RL32_HUMAN	0.030594	60S ribosomal protein L32		RPL32	RPL32 PP9932
RPL34	P49207	756	-0.934854	-0.717185	0.0327476	-0.436933	0.061296	0.035266	0.0933959	0.417642	-1.42806	TRUE	P49207	P49207	RL34_HUMAN	-0.514056	60S ribosomal protein L34		RPL34	RPL34
RPL35	P42766	715	-1.04535	0.756066	1.23955	0.915269	0.163259	0.121286	0.308997	1.02771	1.38164	FALSE	P42766	P42766	RL35_HUMAN	0.466384	60S ribosomal protein L35		RPL35	RPL35
RPL35A	P18077	478	-0.624774	-0.611532	0.408699	0.0303467	0.178633	0.170121	0.218367	0.507728	-1.14815	FALSE	P18077	P18077	RL35A_HUMAN	-0.199315	60S ribosomal protein L35a (Cell growth-inhibiting gene 33 protein)		RPL35A	RPL35A GIG33
RPL36	Q9Y3U8	1665	-0.759143	-0.762556	-0.540209	-0.986013	0.0116923	0.00561551	0.0238579	0.182009	-1.69582	TRUE	Q9Y3U8	Q9Y3U8	RL36_HUMAN	-0.76198	60S ribosomal protein L36		RPL36	RPL36
RPL36A	P83881	1031	-1.7417	-1.01823	-0.477592	-1.21688	0.0288089	0.00516938	0.00938449	0.522425	-2.16385	TRUE	P83881	P83881	RL36A_HUMAN	-1.1136	60S ribosomal protein L36a (60S ribosomal protein L44) (Cell growth-inhibiting gene 15 protein) (Cell migration-inducing gene 6 protein)		RPL36A	RPL36A RPL44 GIG15 MIG6
RPL36AL	Q969Q0	1428		-1.15764	-1.50687		0.0586941	0.00863066	0.0705666	0.246942	-2.51795	TRUE	Q969Q0	Q969Q0	RL36L_HUMAN	-1.33225	60S ribosomal protein L36a-like		RPL36AL	RPL36AL
RPL37	P61927	892	-1.60404	-1.37644	0.118303	-1.47608	0.0554613	0.013716	0.0421066	0.807306	-2.12074	TRUE	P61927	P61927	RL37_HUMAN	-1.08457	60S ribosomal protein L37 (G1.16)		RPL37	RPL37
RPL37A	P61513	885	-1.72952	-1.17636	-0.893084	-1.19258	0.0133946	0.00185818	0.00222655	0.349301	-2.37493	TRUE	P61513	P61513	RL37A_HUMAN	-1.24789	60S ribosomal protein L37a		RPL37A	RPL37A
RPL38	P63173	983	1.56683	0.266343	1.12044	1.1315	0.0343809	0.0072044	0.0514565	0.544531	2.02972	TRUE	P63173	P63173	RL38_HUMAN	1.02128	60S ribosomal protein L38		RPL38	RPL38
RPL4	P36578	678	-0.562943	-0.417331	0.318341	-0.334274	0.123314	0.120199	0.183094	0.38989	-1.18843	FALSE	P36578	P36578	RL4_HUMAN	-0.249052	60S ribosomal protein L4 (60S ribosomal protein L1)		RPL4	RPL4 RPL1
RPL5	P46777	733	-0.0226504	-0.506899	0.241007	0.171367	0.26979	0.295426	0.266529	0.337381	-1.02051	FALSE	P46777	P46777	RL5_HUMAN	-0.0292938	60S ribosomal protein L5		RPL5	RPL5 MSTP030
RPL6	Q02878	1067	-0.844344	-0.730228	0.781857	-0.552107	0.164846	0.13236	0.204249	0.755013	-1.26243	FALSE	Q02878	Q02878	RL6_HUMAN	-0.336205	60S ribosomal protein L6 (Neoplasm-related protein C140) (Tax-responsive enhancer element-binding protein 107) (TaxREB107)		RPL6	RPL6 TXREB1
RPL7	P18124	480	-0.0838188	-0.262871	0.431238	0.15438	0.236413	0.265845	0.270169	0.300918	1.04227	FALSE	P18124	P18124	RL7_HUMAN	0.0597319	60S ribosomal protein L7		RPL7	RPL7
RPL7A	P62424	928	-0.775769	-0.491616	0.305272	-0.0202347	0.150912	0.136438	0.190766	0.481613	-1.18558	FALSE	P62424	P62424	RL7A_HUMAN	-0.245587	60S ribosomal protein L7a (PLA-X polypeptide) (Surfeit locus protein 3)		RPL7A	RPL7A SURF-3 SURF3
RPL7L1	Q6DKI1	1292		-0.7002			NA	0.0920344	NA	#DIV/0!	-1.62473	FALSE	Q6DKI1	Q6DKI1	RL7L_HUMAN	-0.7002	60S ribosomal protein L7-like 1		RPL7L1	RPL7L1
RPL8	P62917	966	-0.629034	-0.748406	0.0606637	-0.356632	0.0653469	0.0481852	0.117138	0.358974	-1.3364	TRUE	P62917	P62917	RL8_HUMAN	-0.418352	60S ribosomal protein L8		RPL8	RPL8
RPL9; RPL9P7; RPL9P8; RPL9P9	P32969	637	0.277757	0.136868	0.485796	0.350031	0.0283931	0.0582001	0.169064	0.145481	1.24196	FALSE	P32969	P32969	RL9_HUMAN	0.312613	60S ribosomal protein L9		RPL9; RPL9P7; RPL9P8; RPL9P9	RPL9 OK/SW-cl.103; RPL9P7; RPL9P8; RPL9P9
RPLP0	P05388	263	-0.0129921	0.134791	0.0357075	-0.132746	0.278897	0.313843	0.255365	0.111176	1.0043	FALSE	P05388	P05388	RLA0_HUMAN	0.00618994	60S acidic ribosomal protein P0 (60S ribosomal protein L10E)		RPLP0	RPLP0
RPLP1	P05386	260	0.0640335	0.0569985	-0.230863	0.806252	0.178633	0.178913	0.250332	0.44326	1.12826	FALSE	P05386	P05386	RLA1_HUMAN	0.174105	60S acidic ribosomal protein P1		RPLP1	RPLP1 RRP1
RPLP2	P05387	262	-0.323404	0.448465	-0.16445	-0.185946	0.24544	0.271184	0.236124	0.34382	-1.03982	FALSE	P05387	P05387	RLA2_HUMAN	-0.0563339	60S acidic ribosomal protein P2 (Renal carcinoma antigen NY-REN-44)		RPLP2	RPLP2 D11S2243E RPP2
RPN1	P04843	243	-0.0983019	-0.487952	-0.0212677	-0.150343	0.0854362	0.132275	0.188236	0.205934	-1.14034	FALSE	P04843	P04843	RPN1_HUMAN	-0.189466	Dolichyl-diphosphooligosaccharide--protein glycosyltransferase subunit 1 (EC 2.4.1.119) (Dolichyl-diphosphooligosaccharide--protein glycosyltransferase 67 kDa subunit) (Ribophorin I) (RPN-I) (Ribophorin-1)		RPN1	RPN1
RPN2	P04844	244	-0.359096	-0.154572	0.0305381	-0.25744	0.0688044	0.131161	0.186446	0.166272	-1.13693	FALSE	P04844	P04844	RPN2_HUMAN	-0.185142	Dolichyl-diphosphooligosaccharide--protein glycosyltransferase subunit 2 (EC 2.4.1.119) (Dolichyl-diphosphooligosaccharide--protein glycosyltransferase 63 kDa subunit) (RIBIIR) (Ribophorin II) (RPN-II) (Ribophorin-2)		RPN2	RPN2
RPS10	P46783	738	-0.61807	-0.028723	1.11216	0.502379	0.198292	0.176821	0.268831	0.738917	1.18258	FALSE	P46783	P46783	RS10_HUMAN	0.241937	40S ribosomal protein S10		RPS10	RPS10
RPS11	P62280	922	-0.268746	0.0279859	0.330177	0.126534	0.230929	0.26842	0.273421	0.24925	1.03813	FALSE	P62280	P62280	RS11_HUMAN	0.0539878	40S ribosomal protein S11		RPS11	RPS11
RPS12	P25398	555	-0.17309	-0.431221	0.209978	0.110575	0.222482	0.253453	0.24695	0.289885	-1.0504	FALSE	P25398	P25398	RS12_HUMAN	-0.0709396	40S ribosomal protein S12		RPS12	RPS12
RPS13	P62277	921	-0.178556	-0.512758	0.316338	-0.4968	0.138206	0.138785	0.196833	0.388023	-1.16307	FALSE	P62277	P62277	RS13_HUMAN	-0.217944	40S ribosomal protein S13		RPS13	RPS13
RPS14	P62263	917	0.146522	0.212528	-0.0658614	0.0462333	0.113564	0.225776	0.25265	0.121532	1.06058	FALSE	P62263	P62263	RS14_HUMAN	0.0848556	40S ribosomal protein S14		RPS14	RPS14 PRO2640
RPS15	P62841	951	-1.45924	-0.779185	-0.221754	-0.738659	0.044517	0.0135864	0.0342752	0.507662	-1.74075	TRUE	P62841	P62841	RS15_HUMAN	-0.799709	40S ribosomal protein S15 (RIG protein)		RPS15	RPS15 RIG
RPS15A	P62244	909	-0.744055	-0.420046	0.533894	0.206243	0.240267	0.247102	0.261784	0.581004	-1.07623	FALSE	P62244	P62244	RS15A_HUMAN	-0.105991	40S ribosomal protein S15a		RPS15A	RPS15A OK/SW-cl.82
RPS16	P62249	910	0.724254	0.251829	0.956484	0.72544	0.0272097	0.0116825	0.085443	0.295993	1.58502	TRUE	P62249	P62249	RS16_HUMAN	0.664502	40S ribosomal protein S16		RPS16	RPS16
RPS17L	P0CW22	355	-1.03449	-0.0932023	0.379163	0.384914	0.25523	0.264672	0.282961	0.667762	-1.06504	FALSE	P0CW22	P0CW22	RS17L_HUMAN	-0.0909027	40S ribosomal protein S17-like		RPS17L	RPS17L
RPS18	P62269	919	-0.100984	0.0113129	0.589681	0.228776	0.130291	0.151214	0.227768	0.304196	1.13461	FALSE	P62269	P62269	RS18_HUMAN	0.182197	40S ribosomal protein S18 (Ke-3) (Ke3)		RPS18	RPS18 D6S218E
RPS19	P39019	692	-0.964477	-0.74302	0.0424163	-0.89099	0.0531599	0.0231151	0.072023	0.463531	-1.55727	TRUE	P39019	P39019	RS19_HUMAN	-0.639018	40S ribosomal protein S19		RPS19	RPS19
RPS2	P15880	445	0.0739499	0.0800953	1.07987	0.643851	0.0804215	0.0502466	0.150824	0.486844	1.38457	FALSE	P15880	P15880	RS2_HUMAN	0.469442	40S ribosomal protein S2 (40S ribosomal protein S4) (Protein LLRep3)		RPS2	RPS2 RPS4
RPS20	P60866	856	-0.709231	-1.00719	0.594543	-0.158201	0.163143	0.132275	0.202472	0.703869	-1.24835	FALSE	P60866	P60866	RS20_HUMAN	-0.320019	40S ribosomal protein S20		RPS20	RPS20
RPS21	P63220	985	-1.07995	-1.3547	-0.681711	-1.38007	0.0137195	0.00244204	0.00514428	0.324734	-2.17967	TRUE	P63220	P63220	RS21_HUMAN	-1.12411	40S ribosomal protein S21		RPS21	RPS21
RPS23	P62266	918	-0.313149	-0.566696	0.440743	-0.080845	0.205016	0.212447	0.226321	0.429112	-1.09428	FALSE	P62266	P62266	RS23_HUMAN	-0.129987	40S ribosomal protein S23		RPS23	RPS23
RPS24	P62847	952	-0.631465	-0.447133	0.342544	-0.219414	0.137528	0.130901	0.188236	0.42266	-1.18007	FALSE	P62847	P62847	RS24_HUMAN	-0.238867	40S ribosomal protein S24		RPS24	RPS24
RPS25	P62851	953	-0.213298	-0.582647	0.755984	0.140987	0.282481	0.303638	0.301053	0.56974	1.01766	FALSE	P62851	P62851	RS25_HUMAN	0.0252566	40S ribosomal protein S25		RPS25	RPS25
RPS26	P62854	954	-0.291592	-0.429972	0.187434	-0.208582	0.113179	0.143493	0.194145	0.264975	-1.13735	FALSE	P62854	P62854	RS26_HUMAN	-0.185678	40S ribosomal protein S26		RPS26	RPS26
RPS27	P42677	711	-0.76624	-0.405035	0.803381	-0.265271	0.2257	0.21897	0.240221	0.674967	-1.11596	FALSE	P42677	P42677	RS27_HUMAN	-0.158291	40S ribosomal protein S27 (Metallopan-stimulin 1) (MPS-1)		RPS27	RPS27 MPS1
RPS27A	P62979	973	-0.369397	-0.445268	-0.918529	-0.775716	0.0246169	0.0126289	0.0474101	0.262356	-1.54459	TRUE	P62979	P62979	RS27A_HUMAN	-0.627227	Ubiquitin-40S ribosomal protein S27a (Ubiquitin carboxyl extension protein 80) [Cleaved into: Ubiquitin; 40S ribosomal protein S27a]		RPS27A	RPS27A UBA80 UBCEP1
RPS27L	Q71UM5	1314	-0.0465618	0.184322	-0.116543	0.121027	0.220901	0.282927	0.270764	0.140611	1.02496	FALSE	Q71UM5	Q71UM5	RS27L_HUMAN	0.035561	40S ribosomal protein S27-like		RPS27L	RPS27L
RPS28	P62857	955	-1.30226	-1.42622	-0.696277	-1.21958	0.0132026	0.00211843	0.00387636	0.321298	-2.23625	TRUE	P62857	P62857	RS28_HUMAN	-1.16108	40S ribosomal protein S28		RPS28	RPS28
RPS29	P62273	920	-1.00029	-0.649314		-1.01775	0.0248093	0.00862516	0.0308978	0.207863	-1.85205	TRUE	P62273	P62273	RS29_HUMAN	-0.889121	40S ribosomal protein S29		RPS29	RPS29
RPS3	P23396	542	-0.201505	-0.0669224	0.71196	0.235334	0.172094	0.176524	0.240142	0.405026	1.12484	FALSE	P23396	P23396	RS3_HUMAN	0.169717	40S ribosomal protein S3		RPS3	RPS3 OK/SW-cl.26
RPS3A	P61247	876	-0.10258	-0.185919	0.610831	0.192388	0.189428	0.204652	0.25032	0.360084	1.09329	FALSE	P61247	P61247	RS3A_HUMAN	0.12868	40S ribosomal protein S3a (v-fos transformation effector protein) (Fte-1)		RPS3A	RPS3A FTE1 MFTL
RPS4X	P62701	932	0.198199	0.101016	1.078	0.415787	0.0756782	0.0498294	0.15337	0.439974	1.36438	TRUE	P62701	P62701	RS4X_HUMAN	0.448249	40S ribosomal protein S4, X isoform (SCR10) (Single copy abundant mRNA protein)		RPS4X	RPS4X CCG2 RPS4 SCAR
RPS4Y1	P22090	521	-0.00873583	-0.04739	1.05659	0.55978	0.106932	0.0768807	0.181859	0.523917	1.31045	FALSE	P22090	P22090	RS4Y1_HUMAN	0.390061	40S ribosomal protein S4, Y isoform 1		RPS4Y1	RPS4Y1 RPS4Y PRO2646
RPS4Y2	Q8TD47	1380					NA	NA	NA	#DIV/0!	#VALUE!	FALSE	Q8TD47	Q8TD47	RS4Y2_HUMAN	NA	40S ribosomal protein S4, Y isoform 2		RPS4Y2	RPS4Y2 RPS4Y2P
RPS5	P46782	737	-0.0320649	-0.621824	0.292615	0.337326	0.292152	0.316136	0.285406	0.442328	-1.00416	FALSE	P46782	P46782	RS5_HUMAN	-0.00598676	40S ribosomal protein S5 [Cleaved into: 40S ribosomal protein S5, N-terminally processed]		RPS5	RPS5
RPS6	P62753	937	-0.607293	-0.775791	0.605111	-0.0921574	0.191218	0.174827	0.226321	0.62076	-1.16274	FALSE	P62753	P62753	RS6_HUMAN	-0.217533	40S ribosomal protein S6 (Phosphoprotein NP33)		RPS6	RPS6 OK/SW-cl.2
RPS6KA1	Q15418	1233					NA	NA	NA	#DIV/0!	#VALUE!	FALSE	Q15418	Q15418	KS6A1_HUMAN	NA	Ribosomal protein S6 kinase alpha-1 (S6K-alpha-1) (EC 2.7.11.1) (90 kDa ribosomal protein S6 kinase 1) (p90-RSK 1) (p90RSK1) (p90S6K) (MAP kinase-activated protein kinase 1a) (MAPK-activated protein kinase 1a) (MAPKAP kinase 1a) (MAPKAPK-1a) (Ribosomal S6 kinase 1) (RSK-1)		RPS6KA1	RPS6KA1 MAPKAPK1A RSK1
RPS6KA3	P51812	795		2.26567	2.67138	2.4759	0.0102479	0.000514666	0.00782024	0.2029	5.54421	TRUE	P51812	P51812	KS6A3_HUMAN	2.47098	Ribosomal protein S6 kinase alpha-3 (S6K-alpha-3) (EC 2.7.11.1) (90 kDa ribosomal protein S6 kinase 3) (p90-RSK 3) (p90RSK3) (Insulin-stimulated protein kinase 1) (ISPK-1) (MAP kinase-activated protein kinase 1b) (MAPK-activated protein kinase 1b) (MAPKAP kinase 1b) (MAPKAPK-1b) (Ribosomal S6 kinase 2) (RSK-2) (pp90RSK2)		RPS6KA3	RPS6KA3 ISPK1 MAPKAPK1B RSK2
RPS7	P62081	900	-0.841547	-0.87468	0.67547	-0.121213	0.177588	0.149961	0.22004	0.731819	-1.22306	FALSE	P62081	P62081	RS7_HUMAN	-0.290492	40S ribosomal protein S7		RPS7	RPS7
RPS8	P62241	908	-0.177624	-0.120503	0.192354	-0.358518	0.151835	0.201421	0.225702	0.229285	-1.08378	FALSE	P62241	P62241	RS8_HUMAN	-0.116073	40S ribosomal protein S8		RPS8	RPS8 OK/SW-cl.83
RPS9	P46781	736	0.314536	0.113297	1.02079	0.238779	0.0748479	0.052797	0.16345	0.407825	1.33964	FALSE	P46781	P46781	RS9_HUMAN	0.42185	40S ribosomal protein S9		RPS9	RPS9
RPSA	P08865	331	0.372975	0.200943	0.373724	0.578262	0.0235386	0.039443	0.145686	0.154326	1.30267	TRUE	P08865	P08865	RSSA_HUMAN	0.381476	40S ribosomal protein SA (37 kDa laminin receptor precursor) (37LRP) (37/67 kDa laminin receptor) (LRP/LR) (67 kDa laminin receptor) (67LR) (Colon carcinoma laminin-binding protein) (Laminin receptor 1) (LamR) (Laminin-binding protein precursor p40) (LBP/p40) (Multidrug resistance-associated protein MGr1-Ag) (NEM/1CHD4)		RPSA	RPSA LAMBR LAMR1
RRBP1	Q9P2E9	1597	-1.33649	-1.1895	-0.552003	-0.929207	0.0176305	0.00388204	0.00960121	0.343917	-2.0025	TRUE	Q9P2E9	Q9P2E9	RRBP1_HUMAN	-1.0018	Ribosome-binding protein 1 (180 kDa ribosome receptor homolog) (RRp) (ES/130-related protein) (Ribosome receptor protein)		RRBP1	RRBP1 KIAA1398
RRP12	Q5JTH9	1284	-1.23048	-0.120881	-0.14548	0.07322	0.129913	0.101487	0.167791	0.591196	-1.27979	FALSE	Q5JTH9	Q5JTH9	RRP12_HUMAN	-0.355904	RRP12-like protein		RRP12	RRP12 KIAA0690
RRP9	O43818	81	-1.18859				NA	0.0402701	NA	#DIV/0!	-2.27929	FALSE	O43818	O43818	U3IP2_HUMAN	-1.18859	U3 small nucleolar RNA-interacting protein 2 (RRP9 homolog) (U3 small nucleolar ribonucleoprotein-associated 55 kDa protein) (U3 snoRNP-associated 55 kDa protein) (U3-55K)		RRP9	RRP9 RNU3IP2 U355K
RSL1D1	O76021	140	-0.967511	-1.08941	-0.16556	-0.57055	0.0408598	0.0152678	0.0450244	0.418558	-1.62254	TRUE	O76021	O76021	RL1D1_HUMAN	-0.698257	Ribosomal L1 domain-containing protein 1 (CATX-11) (Cellular senescence-inhibited gene protein) (Protein PBK1)		RSL1D1	RSL1D1 CATX11 CSIG PBK1 L12
RTN4	Q9NQC3	1556	0.602289	-0.74746	-0.16934	-0.276949	0.21778	0.213802	0.22004	0.559574	-1.10793	FALSE	Q9NQC3	Q9NQC3	RTN4_HUMAN	-0.147865	Reticulon-4 (Foocen) (Neurite outgrowth inhibitor) (Nogo protein) (Neuroendocrine-specific protein) (NSP) (Neuroendocrine-specific protein C homolog) (RTN-x) (Reticulon-5)		RTN4	RTN4 KIAA0886 NOGO My043 SP1507
RUVBL1	Q9Y265	1643	0.910188	0.911847	1.46384	1.42972	0.0125587	0.00195558	0.0337546	0.309637	2.26404	TRUE	Q9Y265	Q9Y265	RUVB1_HUMAN	1.1789	RuvB-like 1 (EC 3.6.4.12) (49 kDa TATA box-binding protein-interacting protein) (49 kDa TBP-interacting protein) (54 kDa erythrocyte cytosolic protein) (ECP-54) (INO80 complex subunit H) (Nuclear matrix protein 238) (NMP 238) (Pontin 52) (TIP49a) (TIP60-associated protein 54-alpha) (TAP54-alpha)		RUVBL1	RUVBL1 INO80H NMP238 TIP49 TIP49A
RUVBL2	Q9Y230	1642	1.30461	0.970152	2.32691	1.44101	0.0216126	0.00229951	0.0184838	0.579001	2.84943	TRUE	Q9Y230	Q9Y230	RUVB2_HUMAN	1.51067	RuvB-like 2 (EC 3.6.4.12) (48 kDa TATA box-binding protein-interacting protein) (48 kDa TBP-interacting protein) (51 kDa erythrocyte cytosolic protein) (ECP-51) (INO80 complex subunit J) (Repressing pontin 52) (Reptin 52) (TIP49b) (TIP60-associated protein 54-beta) (TAP54-beta)		RUVBL2	RUVBL2 INO80J TIP48 TIP49B CGI-46
RUXGL	A8MWD9	9			-0.940029		NA	0.0586214	NA	#DIV/0!	-1.91857	FALSE	A8MWD9	A8MWD9	RUXGL_HUMAN	-0.940029	Small nuclear ribonucleoprotein G-like protein
S100P	P25815	562	0.291571	0.414105	-0.46999	0.612273	0.164648	0.156047	0.250332	0.473465	1.15828	FALSE	P25815	P25815	S100P_HUMAN	0.21199	Protein S100-P (Migration-inducing gene 9 protein) (MIG9) (Protein S100-E) (S100 calcium-binding protein P)		S100P	S100P S100E
SAFB	Q15424	1235	-1.72527	-1.32671	-1.93996	-1.26584	0.0102479	0.000746549	0.000501817	0.322781	-2.95764	TRUE	Q15424	Q15424	SAFB1_HUMAN	-1.56445	Scaffold attachment factor B1 (SAF-B) (SAF-B1) (HSP27 estrogen response element-TATA box-binding protein) (HSP27 ERE-TATA-binding protein)		SAFB	SAFB HAP HET SAFB1
SAFB2	Q14151	1172		-2.33308		-1.74752	0.061296	0.00374195	0.013756	0.414049	-4.11331	TRUE	Q14151	Q14151	SAFB2_HUMAN	-2.0403	Scaffold attachment factor B2 (SAF-B2)		SAFB2	SAFB2 KIAA0138
SAMM50	Q9Y512	1674				0.797577	NA	0.0754797	NA	#DIV/0!	1.73818	FALSE	Q9Y512	Q9Y512	SAM50_HUMAN	0.797577	Sorting and assembly machinery component 50 homolog (Transformation-related gene 3 protein) (TRG-3)		SAMM50	SAMM50 CGI-51 SAM50 TRG3
SAP18	O00422	23	-0.682982	-0.538214	-0.16097	-0.494876	0.0289046	0.0269996	0.0879654	0.220704	-1.3844	TRUE	O00422	O00422	SAP18_HUMAN	-0.469261	Histone deacetylase complex subunit SAP18 (18 kDa Sin3-associated polypeptide) (2HOR0202) (Cell growth-inhibiting gene 38 protein) (Sin3-associated polypeptide p18)		SAP18	SAP18 GIG38
SAR1A	Q9NR31	1558	2.03833	2.24501	1.56642		0.0179216	0.00109729	0.0297441	0.34783	3.86353	TRUE	Q9NR31	Q9NR31	SAR1A_HUMAN	1.94992	GTP-binding protein SAR1a (COPII-associated small GTPase)		SAR1A	SAR1A SAR1 SARA SARA1
SAR1B	Q9Y6B6	1683				2.81135	NA	0.00674967	NA	#DIV/0!	7.01942	FALSE	Q9Y6B6	Q9Y6B6	SAR1B_HUMAN	2.81135	GTP-binding protein SAR1b (GTP-binding protein B) (GTBPB)		SAR1B	SAR1B SARA2 SARB
SARNP	P82979	1029	-1.46143	-1.09697	-0.454286		0.0563256	0.0121132	0.040267	0.509939	-2.00587	TRUE	P82979	P82979	SARNP_HUMAN	-1.00423	SAP domain-containing ribonucleoprotein (Cytokine-induced protein of 29 kDa) (Nuclear protein Hcc-1) (Proliferation-associated cytokine-inducible protein CIP29)		SARNP	SARNP HCC1 HSPC316
SARS	P49591	765		2.64578	0.310313	2.30057	0.0767629	0.0141507	0.0557782	1.2606	3.36877	TRUE	P49591	P49591	SYSC_HUMAN	1.75222	Serine--tRNA ligase, cytoplasmic (EC 6.1.1.11) (Seryl-tRNA synthetase) (SerRS) (Seryl-tRNA(Ser/Sec) synthetase)		SARS	SARS SERS
SART3	Q15020	1202		1.65284	3.33011	2.10123	0.0399173	0.00265225	0.0248843	0.868372	5.13866	TRUE	Q15020	Q15020	SART3_HUMAN	2.36139	Squamous cell carcinoma antigen recognized by T-cells 3 (SART-3) (hSART-3) (Tat-interacting protein of 110 kDa) (Tip110)		SART3	SART3 KIAA0156 TIP110
SBDS	Q9Y3A5	1655					NA	NA	NA	#DIV/0!	#VALUE!	FALSE	Q9Y3A5	Q9Y3A5	SBDS_HUMAN	NA	Ribosome maturation protein SBDS (Shwachman-Bodian-Diamond syndrome protein)		SBDS	SBDS CGI-97
SCARB1	Q8WTV0	1385		-0.607976		-0.450424	0.0625011	0.0626838	0.180505	0.111406	-1.44313	FALSE	Q8WTV0	Q8WTV0	SCRB1_HUMAN	-0.5292	Scavenger receptor class B member 1 (SRB1) (CD36 and LIMPII analogous 1) (CLA-1) (CD36 antigen-like 1) (Collagen type I receptor, thrombospondin receptor-like 1) (SR-BI) (CD antigen CD36)		SCARB1	SCARB1 CD36L1 CLA1
SCCPDH	Q8NBX0	1366		0.709808			NA	0.0901899	NA	#DIV/0!	1.63559	FALSE	Q8NBX0	Q8NBX0	SCPDL_HUMAN	0.709808	Saccharopine dehydrogenase-like oxidoreductase (EC 1.-.-.-)		SCCPDH	SCCPDH CGI-49
SCD	O00767	37	-1.90655	-1.62881	0.0658029	-1.83427	0.0515697	0.0105926	0.0321946	0.93527	-2.50699	TRUE	O00767	O00767	ACOD_HUMAN	-1.32596	Acyl-CoA desaturase (EC 1.14.19.1) (Delta(9)-desaturase) (Delta-9 desaturase) (Fatty acid desaturase) (Stearoyl-CoA desaturase)		SCD	SCD
SCP2	P22307	525	-0.846603	-0.635033	-2.07236	-1.60227	0.0331912	0.0053525	0.00718715	0.667129	-2.4437	TRUE	P22307	P22307	NLTP_HUMAN	-1.28907	Non-specific lipid-transfer protein (NSL-TP) (EC 2.3.1.176) (Propanoyl-CoA C-acyltransferase) (SCP-chi) (SCPX) (Sterol carrier protein 2) (SCP-2) (Sterol carrier protein X) (SCP-X)		SCP2	SCP2
SDHA	P31040	614	-0.216252	0.0477941	0.0180617	0.225181	0.265116	0.3015	0.271744	0.181369	1.01304	FALSE	P31040	P31040	DHSA_HUMAN	0.018696	Succinate dehydrogenase [ubiquinone] flavoprotein subunit, mitochondrial (EC 1.3.5.1) (Flavoprotein subunit of complex II) (Fp)		SDHA	SDHA SDH2 SDHF
SDHB	P21912	516	0.440624	0.616908	0.0282025	0.503256	0.0456993	0.0430874	0.155549	0.256622	1.31699	TRUE	P21912	P21912	DHSB_HUMAN	0.397248	Succinate dehydrogenase [ubiquinone] iron-sulfur subunit, mitochondrial (EC 1.3.5.1) (Iron-sulfur subunit of complex II) (Ip)		SDHB	SDHB SDH SDH1
SEC11A	P67812	992				0.058853	NA	0.297214	NA	#DIV/0!	1.04164	FALSE	P67812	P67812	SC11A_HUMAN	0.058853	Signal peptidase complex catalytic subunit SEC11A (EC 3.4.21.89) (Endopeptidase SP18) (Microsomal signal peptidase 18 kDa subunit) (SPase 18 kDa subunit) (SEC11 homolog A) (SEC11-like protein 1) (SPC18)		SEC11A	SEC11A SEC11L1 SPC18 SPCS4A
SEC13	P55735	831	0.482184		1.28967	0.451429	0.069251	0.0263091	0.188236	0.475326	1.67144	TRUE	P55735	P55735	SEC13_HUMAN	0.741093	Protein SEC13 homolog (SEC13-like protein 1) (SEC13-related protein)		SEC13	SEC13 D3S1231E SEC13L1 SEC13R
SEC22B	O75396	116	-0.530776	-0.441991	-1.00091	0.0432508	0.0681495	0.0420258	0.100062	0.427836	-1.39727	TRUE	O75396	O75396	SC22B_HUMAN	-0.482606	Vesicle-trafficking protein SEC22b (ER-Golgi SNARE of 24 kDa) (ERS-24) (ERS24) (SEC22 vesicle-trafficking protein homolog B) (SEC22 vesicle-trafficking protein-like 1)		SEC22B	SEC22B SEC22L1
SEC23A	Q15436	1238	0.0454566	1.03251	-0.107156	0.272548	0.128327	0.107083	0.217689	0.505774	1.24043	FALSE	Q15436	Q15436	SC23A_HUMAN	0.310839	Protein transport protein Sec23A (SEC23-related protein A)		SEC23A	SEC23A
SEC23B	Q15437	1240		1.23678		0.689475	0.0899123	0.0231779	0.170484	0.387001	1.94953	TRUE	Q15437	Q15437	SC23B_HUMAN	0.963126	Protein transport protein Sec23B (SEC23-related protein B)		SEC23B	SEC23B
SEC24C	P53992	813		0.432694			NA	0.153561	NA	#DIV/0!	1.34975	FALSE	P53992	P53992	SC24C_HUMAN	0.432694	Protein transport protein Sec24C (SEC24-related protein C)		SEC24C	SEC24C KIAA0079
SEC31A	O94979	149	1.31761	2.02388		0.983617	0.0399455	0.00466785	0.0810559	0.531119	2.71641	TRUE	O94979	O94979	SC31A_HUMAN	1.4417	Protein transport protein Sec31A (ABP125) (ABP130) (SEC31-like protein 1) (SEC31-related protein A) (Web1-like protein)		SEC31A	SEC31A KIAA0905 SEC31L1 HSPC275 HSPC334
SEC61A1	P61619	888	-0.965501	-0.45462	0.0431964	-0.222718	0.0835581	0.0613659	0.128139	0.428418	-1.31943	FALSE	P61619	P61619	S61A1_HUMAN	-0.399911	Protein transport protein Sec61 subunit alpha isoform 1 (Sec61 alpha-1)		SEC61A1	SEC61A1 SEC61A
SEL1L	Q9UBV2	1607	-0.629874	0.2566			0.241717	0.224124	0.28154	0.626831	-1.13811	FALSE	Q9UBV2	Q9UBV2	SE1L1_HUMAN	-0.186637	Protein sel-1 homolog 1 (Suppressor of lin-12-like protein 1) (Sel-1L)		SEL1L	SEL1L TSA305 UNQ128/PRO1063
SEPT7	Q16181	1253	0.823271				NA	0.0720229	NA	#DIV/0!	1.76941	FALSE	Q16181	Q16181	SEPT7_HUMAN	0.823271	Septin-7 (CDC10 protein homolog)		SEPT7	SEPT7 CDC10
SEPT9	Q9UHD8	1612	0.857734	0.012709			0.178775	0.115827	0.269525	0.597523	1.35212	FALSE	Q9UHD8	Q9UHD8	SEPT9_HUMAN	0.435221	Septin-9 (MLL septin-like fusion protein MSF-A) (MLL septin-like fusion protein) (Ovarian/Breast septin) (Ov/Br septin) (Septin D1)		SEPT9	SEPT9 KIAA0991 MSF
SERBP1	Q8NC51	1367	-0.936	-0.482219	-0.749423	-1.05614	0.0151341	0.00563753	0.0199033	0.250005	-1.74829	TRUE	Q8NC51	Q8NC51	PAIRB_HUMAN	-0.805947	Plasminogen activator inhibitor 1 RNA-binding protein (PAI1 RNA-binding protein 1) (PAI-RBP1) (SERPINE1 mRNA-binding protein 1)		SERBP1	SERBP1 PAIRBP1 CGI-55
SERPINA1	P01009	190	0.399792	0.71575	-2.03728	-2.06539	0.153965	0.102902	0.228385	1.51192	-1.67804	FALSE	P01009	P01009	A1AT_HUMAN	-0.746781	Alpha-1-antitrypsin (Alpha-1 protease inhibitor) (Alpha-1-antiproteinase) (Serpin A1) [Cleaved into: Short peptide from AAT (SPAAT)]		SERPINA1	SERPINA1 AAT PI PRO0684 PRO2209
SERPINA3	P01011	191			-2.23844		NA	0.0109467	NA	#DIV/0!	-4.71888	FALSE	P01011	P01011	AACT_HUMAN	-2.23844	Alpha-1-antichymotrypsin (ACT) (Cell growth-inhibiting gene 24/25 protein) (Serpin A3) [Cleaved into: Alpha-1-antichymotrypsin His-Pro-less]		SERPINA3	SERPINA3 AACT GIG24 GIG25
SERPINE1	P05121	254	1.86558	2.05308	-0.151826		0.102902	0.0319343	0.149385	1.22248	2.38768	TRUE	P05121	P05121	PAI1_HUMAN	1.25561	Plasminogen activator inhibitor 1 (PAI) (PAI-1) (Endothelial plasminogen activator inhibitor) (Serpin E1)		SERPINE1	SERPINE1 PAI1 PLANH1
SERPINH1	P50454	778	1.01935	0.86408	0.84297	0.474216	0.0137195	0.0055162	0.0647648	0.231087	1.74129	TRUE	P50454	P50454	SERPH_HUMAN	0.800155	Serpin H1 (47 kDa heat shock protein) (Arsenic-transactivated protein 3) (AsTP3) (Cell proliferation-inducing gene 14 protein) (Collagen-binding protein) (Colligin) (Rheumatoid arthritis-related antigen RA-A47)		SERPINH1	SERPINH1 CBP1 CBP2 HSP47 SERPINH2 PIG14
SET	Q01105	1056	2.14166	1.81566	0.110905	0.421822	0.0687995	0.021297	0.0771403	1.00556	2.17726	TRUE	Q01105	Q01105	SET_HUMAN	1.12251	Protein SET (HLA-DR-associated protein II) (Inhibitor of granzyme A-activated DNase) (IGAAD) (PHAPII) (Phosphatase 2A inhibitor I2PP2A) (I-2PP2A) (Template-activating factor I) (TAF-I)		SET	SET
SF3A1	Q15459	1241	-0.954			-0.416692	0.108619	0.0467598	0.148508	0.379934	-1.60809	TRUE	Q15459	Q15459	SF3A1_HUMAN	-0.685346	Splicing factor 3A subunit 1 (SF3a120) (Spliceosome-associated protein 114) (SAP 114)	heterotrimer	SF3A1	SF3A1 SAP114
SF3A2	Q15428	1237	-1.02739	-1.12953			0.0330336	0.0133892	0.10256	0.072219	-2.11178	TRUE	Q15428	Q15428	SF3A2_HUMAN	-1.07846	Splicing factor 3A subunit 2 (SF3a66) (Spliceosome-associated protein 62) (SAP 62)	Heterotrimer	SF3A2	SF3A2 SAP62
SF3A3	Q12874	1113	0.921266	-0.242481	-0.609564		0.288083	0.309953	0.250332	0.799218	1.01612	FALSE	Q12874	Q12874	SF3A3_HUMAN	0.0230735	Splicing factor 3A subunit 3 (SF3a60) (Spliceosome-associated protein 61) (SAP 61)	heterotrimer	SF3A3	SF3A3 SAP61
SF3B1	O75533	125	-0.916743	-0.975104	-0.0369304	-0.367814	0.0589678	0.0295784	0.0787992	0.450671	-1.4888	TRUE	O75533	O75533	SF3B1_HUMAN	-0.574148	Splicing factor 3B subunit 1 (Pre-mRNA-splicing factor SF3b 155 kDa subunit) (SF3b155) (Spliceosome-associated protein 155) (SAP 155)		SF3B1	SF3B1 SAP155
SF3B14	Q9Y3B4	1658		-1.31762			NA	0.0329172	NA	#DIV/0!	-2.49254	FALSE	Q9Y3B4	Q9Y3B4	PM14_HUMAN	-1.31762	Pre-mRNA branch site protein p14 (SF3b 14 kDa subunit)		SF3B14	SF3B14 CGI-110 HSPC175 HT006
SF3B2	Q13435	1148	-0.941204	-0.979058	-0.960618	-1.01727	0.00337697	0.00195558	0.00718107	0.0324087	-1.96501	TRUE	Q13435	Q13435	SF3B2_HUMAN	-0.974536	Splicing factor 3B subunit 2 (Pre-mRNA-splicing factor SF3b 145 kDa subunit) (SF3b145) (SF3b150) (Spliceosome-associated protein 145) (SAP 145)		SF3B2	SF3B2 SAP145
SF3B3	Q15393	1231	-0.909059	-1.04528	-0.616676	-0.892554	0.0102479	0.00375005	0.0139529	0.179688	-1.82247	TRUE	Q15393	Q15393	SF3B3_HUMAN	-0.865892	Splicing factor 3B subunit 3 (Pre-mRNA-splicing factor SF3b 130 kDa subunit) (SF3b130) (STAF130) (Spliceosome-associated protein 130) (SAP 130)		SF3B3	SF3B3 KIAA0017 SAP130
SFN	P31947	630					NA	NA	NA	#DIV/0!	#VALUE!	FALSE	P31947	P31947	1433S_HUMAN	NA	14-3-3 protein sigma (Epithelial cell marker protein 1) (Stratifin)		SFN	SFN HME1
SFPQ	P23246	538	-0.90363	-1.1752	-0.609632	-0.715454	0.0138937	0.00471389	0.0155604	0.247996	-1.80372	TRUE	P23246	P23246	SFPQ_HUMAN	-0.850979	Splicing factor, proline- and glutamine-rich (100 kDa DNA-pairing protein) (hPOMp100) (DNA-binding p52/p100 complex, 100 kDa subunit) (Polypyrimidine tract-binding protein-associated-splicing factor) (PSF) (PTB-associated-splicing factor)		SFPQ	SFPQ PSF
SFXN1	Q9H9B4	1542	1.04494	0.238979	0.0997122	0.291313	0.0787548	0.055461	0.16735	0.42523	1.33676	FALSE	Q9H9B4	Q9H9B4	SFXN1_HUMAN	0.418737	Sideroflexin-1 (Tricarboxylate carrier protein) (TCC)		SFXN1	SFXN1
SGPL1	O95470	160	-1.4167				NA	0.0291069	NA	#DIV/0!	-2.66973	FALSE	O95470	O95470	SGPL1_HUMAN	-1.4167	Sphingosine-1-phosphate lyase 1 (S1PL) (SP-lyase 1) (SPL 1) (hSPL) (EC 4.1.2.27) (Sphingosine-1-phosphate aldolase)		SGPL1	SGPL1 KIAA1252
SHMT2	P34897	640	0.447893	0.69371	0.336218	0.764753	0.0191614	0.0152678	0.102311	0.202029	1.47493	TRUE	P34897	P34897	GLYM_HUMAN	0.560644	Serine hydroxymethyltransferase, mitochondrial (SHMT) (EC 2.1.2.1) (Glycine hydroxymethyltransferase) (Serine methylase)		SHMT2	SHMT2
SKIV2L2	P42285	708		-1.57449			NA	0.0233675	NA	#DIV/0!	-2.97831	FALSE	P42285	P42285	SK2L2_HUMAN	-1.57449	Superkiller viralicidic activity 2-like 2 (EC 3.6.4.13) (ATP-dependent helicase SKIV2L2)		SKIV2L2	SKIV2L2 KIAA0052 Mtr4
SLC16A3	O15427	59	1.63868	0.351062	-0.238388	-0.227507	0.168494	0.131768	0.267968	0.882532	1.30221	FALSE	O15427	O15427	MOT4_HUMAN	0.380963	Monocarboxylate transporter 4 (MCT 4) (Solute carrier family 16 member 3)		SLC16A3	SLC16A3 MCT4
SLC1A5	Q15758	1249	-0.0983533	-0.369157	-0.431084	-0.573946	0.035343	0.0451318	0.121186	0.199252	-1.29068	TRUE	Q15758	Q15758	AAAT_HUMAN	-0.368135	Neutral amino acid transporter B(0) (ATB(0)) (Baboon M7 virus receptor) (RD114/simian type D retrovirus receptor) (Sodium-dependent neutral amino acid transporter type 2) (Solute carrier family 1 member 5)		SLC1A5	SLC1A5 ASCT2 M7V1 RDR RDRC
SLC25A1	P53007	807	0.745551	0.700853	0.237672	0.739665	0.0236213	0.0134926	0.0981399	0.246308	1.52196	TRUE	P53007	P53007	TXTP_HUMAN	0.605935	Tricarboxylate transport protein, mitochondrial (Citrate transport protein) (CTP) (Solute carrier family 25 member 1) (Tricarboxylate carrier protein)		SLC25A1	SLC25A1 SLC20A3
SLC25A10	Q9UBX3	1608	-0.674834	-0.295264	-0.66664	-0.675666	0.0160676	0.0133961	0.052291	0.188602	-1.49288	TRUE	Q9UBX3	Q9UBX3	DIC_HUMAN	-0.578101	Mitochondrial dicarboxylate carrier (Solute carrier family 25 member 10)		SLC25A10	SLC25A10 DIC
SLC25A11	Q02978	1070	-0.181807		-0.746964	-0.135613	0.101218	0.0887502	0.12705	0.340413	-1.2788	FALSE	Q02978	Q02978	M2OM_HUMAN	-0.354794	Mitochondrial 2-oxoglutarate/malate carrier protein (OGCP) (Solute carrier family 25 member 11)		SLC25A11	SLC25A11 SLC20A4
SLC25A12	O75746	129					NA	NA	NA	#DIV/0!	#VALUE!	FALSE	O75746	O75746	CMC1_HUMAN	NA	Calcium-binding mitochondrial carrier protein Aralar1 (Mitochondrial aspartate glutamate carrier 1) (Solute carrier family 25 member 12)		SLC25A12	SLC25A12 ARALAR1
SLC25A13	Q9UJS0	1617	0.524968	0.38279	-0.280237	0.398927	0.112999	0.112071	0.225702	0.3635	1.19467	FALSE	Q9UJS0	Q9UJS0	CMC2_HUMAN	0.256612	Calcium-binding mitochondrial carrier protein Aralar2 (Citrin) (Mitochondrial aspartate glutamate carrier 2) (Solute carrier family 25 member 13)		SLC25A13	SLC25A13 ARALAR2
SLC25A3	Q00325	1046	-0.253051	0.132431	0.081675	0.0689596	0.282974	0.3135	0.262447	0.175854	1.00521	FALSE	Q00325	Q00325	MPCP_HUMAN	0.00750363	Phosphate carrier protein, mitochondrial (Phosphate transport protein) (PTP) (Solute carrier family 25 member 3)		SLC25A3	SLC25A3 PHC OK/SW-cl.48
SLC25A4	P12235	396		0.324764	-0.645975	0.297372	0.292589	0.316063	0.240142	0.552719	-1.00552	FALSE	P12235	P12235	ADT1_HUMAN	-0.00794644	ADP/ATP translocase 1 (ADP,ATP carrier protein 1) (ADP,ATP carrier protein, heart/skeletal muscle isoform T1) (Adenine nucleotide translocator 1) (ANT 1) (Solute carrier family 25 member 4)		SLC25A4	SLC25A4 ANT1
SLC25A5	P05141	255	-0.527546	-0.556404	-1.15862	-1.68769	0.0377841	0.00826396	0.0184838	0.552827	-1.97598	TRUE	P05141	P05141	ADT2_HUMAN	-0.982566	ADP/ATP translocase 2 (ADP,ATP carrier protein 2) (ADP,ATP carrier protein, fibroblast isoform) (Adenine nucleotide translocator 2) (ANT 2) (Solute carrier family 25 member 5)		SLC25A5	SLC25A5 ANT2
SLC25A6	P12236	399	-0.306258	-0.5778	-0.244617	-0.153945	0.0382503	0.0582001	0.123501	0.182487	-1.2489	FALSE	P12236	P12236	ADT3_HUMAN	-0.320655	ADP/ATP translocase 3 (ADP,ATP carrier protein 3) (ADP,ATP carrier protein, isoform T2) (ANT 2) (Adenine nucleotide translocator 3) (ANT 3) (Solute carrier family 25 member 6)		SLC25A6	SLC25A6 ANT3 CDABP0051
SLC27A2	O14975	43	1.1124				NA	0.0446302	NA	#DIV/0!	2.16205	FALSE	O14975	O14975	S27A2_HUMAN	1.1124	Very long-chain acyl-CoA synthetase (VLACS) (VLCS) (EC 6.2.1.-) (Fatty acid transport protein 2) (FATP-2) (Fatty-acid-coenzyme A ligase, very long-chain 1) (Long-chain-fatty-acid--CoA ligase) (EC 6.2.1.3) (Solute carrier family 27 member 2) (THCA-CoA ligase) (Very long-chain-fatty-acid-CoA ligase)		SLC27A2	SLC27A2 ACSVL1 FACVL1 FATP2 VLACS
SLC2A1	P11166	372	0.0527946	-0.365798	-1.32745	-0.152874	0.108654	0.0713935	0.142146	0.610485	-1.36446	FALSE	P11166	P11166	GTR1_HUMAN	-0.448331	Solute carrier family 2, facilitated glucose transporter member 1 (Glucose transporter type 1, erythrocyte/brain) (GLUT-1) (HepG2 glucose transporter)		SLC2A1	SLC2A1 GLUT1
SLC2A3	P11169	373	0.605408		0.506664	1.58894	0.0714615	0.0211287	0.166342	0.598386	1.8665	TRUE	P11169	P11169	GTR3_HUMAN	0.900336	Solute carrier family 2, facilitated glucose transporter member 3 (Glucose transporter type 3, brain) (GLUT-3)		SLC2A3	SLC2A3 GLUT3
SLC30A7	Q8NEW0	1372			-0.744571		NA	0.0841258	NA	#DIV/0!	-1.67548	FALSE	Q8NEW0	Q8NEW0	ZNT7_HUMAN	-0.744571	Zinc transporter 7 (ZnT-7) (Solute carrier family 30 member 7) (Znt-like transporter 2)		SLC30A7	SLC30A7 ZNT7 ZNTL2
SLC38A2	Q96QD8	1469	2.31785	2.09692	-1.1877	0.645671	0.130291	0.0746955	0.337585	1.61735	1.95638	FALSE	Q96QD8	Q96QD8	S38A2_HUMAN	0.968184	Sodium-coupled neutral amino acid transporter 2 (Amino acid transporter A2) (Protein 40-9-1) (Solute carrier family 38 member 2) (System A amino acid transporter 2) (System A transporter 1) (System N amino acid transporter 2)		SLC38A2	SLC38A2 ATA2 KIAA1382 SAT2 SNAT2
SLC39A7	Q92504	1392		-3.21378			NA	0.00533541	NA	#DIV/0!	-9.27778	FALSE	Q92504	Q92504	S39A7_HUMAN	-3.21378	Zinc transporter SLC39A7 (Histidine-rich membrane protein Ke4) (Really interesting new gene 5 protein) (Solute carrier family 39 member 7)		SLC39A7	SLC39A7 HKE4 RING5
SLC3A2	P08195	312	0.691403	0.554191	-0.575103	0.073372	0.198938	0.188186	0.291404	0.57241	1.13758	FALSE	P08195	P08195	4F2_HUMAN	0.185966	4F2 cell-surface antigen heavy chain (4F2hc) (4F2 heavy chain antigen) (Lymphocyte activation antigen 4F2 large subunit) (CD antigen CD98)		SLC3A2	SLC3A2 MDU1
SLC7A5	Q01650	1060	0.475097		0.000817817	0.259079	0.102388	0.128907	0.280941	0.237453	1.18509	FALSE	Q01650	Q01650	LAT1_HUMAN	0.244998	Large neutral amino acids transporter small subunit 1 (4F2 light chain) (4F2 LC) (4F2LC) (CD98 light chain) (Integral membrane protein E16) (L-type amino acid transporter 1) (hLAT1) (Solute carrier family 7 member 5) (y+ system cationic amino acid transporter)		SLC7A5	SLC7A5 CD98LC LAT1 MPE16
SLC9A3R1	O14745	41	0.995625	1.06581	0.134531		0.0756782	0.0296429	0.188236	0.518603	1.66093	TRUE	O14745	O14745	NHRF1_HUMAN	0.73199	Na(+)/H(+) exchange regulatory cofactor NHE-RF1 (NHERF-1) (Ezrin-radixin-moesin-binding phosphoprotein 50) (EBP50) (Regulatory cofactor of Na(+)/H(+) exchanger) (Sodium-hydrogen exchanger regulatory factor 1) (Solute carrier family 9 isoform A3 regulatory factor 1)		SLC9A3R1	SLC9A3R1 NHERF NHERF1
SLIRP	Q9GZT3	1528	-1.31621	-0.866133	-0.855911	-1.05602	0.0102479	0.00231803	0.00688504	0.215705	-2.03294	TRUE	Q9GZT3	Q9GZT3	SLIRP_HUMAN	-1.02357	SRA stem-loop-interacting RNA-binding protein, mitochondrial		SLIRP	SLIRP C14orf156 DC23 DC50 PD04872
SMARCA1	P28370	586	-0.0835018				NA	0.288976	NA	#DIV/0!	-1.05959	FALSE	P28370	P28370	SMCA1_HUMAN	-0.0835018	Probable global transcription activator SNF2L1 (EC 3.6.4.-) (ATP-dependent helicase SMARCA1) (Nucleosome-remodeling factor subunit SNF2L) (SWI/SNF-related matrix-associated actin-dependent regulator of chromatin subfamily A member 1)		SMARCA1	SMARCA1 SNF2L SNF2L1
SMARCA5	O60264	84		-0.224925	-0.257675		0.0401876	0.164991	0.30637	0.0231581	-1.18206	FALSE	O60264	O60264	SMCA5_HUMAN	-0.2413	SWI/SNF-related matrix-associated actin-dependent regulator of chromatin subfamily A member 5 (SWI/SNF-related matrix-associated actin-dependent regulator of chromatin A5) (EC 3.6.4.-) (Sucrose nonfermenting protein 2 homolog) (hSNF2H)		SMARCA5	SMARCA5 SNF2H WCRF135
SMARCC2	Q8TAQ2	1375					NA	NA	NA	#DIV/0!	#VALUE!	FALSE	Q8TAQ2	Q8TAQ2	SMRC2_HUMAN	NA	SWI/SNF complex subunit SMARCC2 (BRG1-associated factor 170) (BAF170) (SWI/SNF complex 170 kDa subunit) (SWI/SNF-related matrix-associated actin-dependent regulator of chromatin subfamily C member 2)		SMARCC2	SMARCC2 BAF170
SMC1A	Q14683	1189		-0.741911	-5.66		0.159916	0.0365932	0.0953155	3.47761	-9.19566	TRUE	Q14683	Q14683	SMC1A_HUMAN	-3.20095	Structural maintenance of chromosomes protein 1A (SMC protein 1A) (SMC-1-alpha) (SMC-1A) (Sb1.8)		SMC1A	SMC1A DXS423E KIAA0178 SB1.8 SMC1 SMC1L1
SND1	Q7KZF4	1316	-0.253501	-0.229579	0.384667	0.401154	0.234009	0.254669	0.270169	0.366492	1.05386	FALSE	Q7KZF4	Q7KZF4	SND1_HUMAN	0.0756852	Staphylococcal nuclease domain-containing protein 1 (100 kDa coactivator) (EBNA2 coactivator p100) (Tudor domain-containing protein 11) (p100 co-activator)		SND1	SND1 TDRD11
SNRNP200	O75643	128	-0.323305	-0.258114	0.296231	0.338914	0.284756	0.309953	0.282364	0.35263	1.00935	FALSE	O75643	O75643	U520_HUMAN	0.0134317	U5 small nuclear ribonucleoprotein 200 kDa helicase (EC 3.6.4.13) (Activating signal cointegrator 1 complex subunit 3-like 1) (BRR2 homolog) (U5 snRNP-specific 200 kDa protein) (U5-200KD)		SNRNP200	SNRNP200 ASCC3L1 HELIC2 KIAA0788
SNRNP70	P08621	321	-0.791802	-0.892602	-0.780447	-0.89855	0.00529178	0.00338098	0.0154725	0.0634081	-1.79111	TRUE	P08621	P08621	RU17_HUMAN	-0.84085	U1 small nuclear ribonucleoprotein 70 kDa (U1 snRNP 70 kDa) (U1-70K) (snRNP70)		SNRNP70	SNRNP70 RNPU1Z RPU1 SNRP70 U1AP1
SNRPA	P09012	333	-1.55542	-1.32887	-1.02659	-1.38292	0.00870151	0.000877278	0.00118947	0.22023	-2.50264	TRUE	P09012	P09012	SNRPA_HUMAN	-1.32345	U1 small nuclear ribonucleoprotein A (U1 snRNP A) (U1-A) (U1A)		SNRPA	SNRPA
SNRPA1	P09661	350	-0.544334	-0.808915	-0.406904	0.0313001	0.061296	0.0442122	0.1045	0.35117	-1.3493	TRUE	P09661	P09661	RU2A_HUMAN	-0.432213	U2 small nuclear ribonucleoprotein A' (U2 snRNP A')		SNRPA1	SNRPA1
SNRPB	P14678	431	-0.729779	-1.39186	0.404027	-0.386245	0.113096	0.0690088	0.146578	0.74738	-1.4399	FALSE	P14678	P14678	RSMB_HUMAN	-0.525965	Small nuclear ribonucleoprotein-associated proteins B and B' (snRNP-B) (Sm protein B/B') (Sm-B/B') (SmB/B')		SNRPB	SNRPB COD SNRPB1
SNRPB2	P08579	319	-1.81915	-1.19804	0.0404438	-0.541459	0.0702403	0.0255763	0.0578319	0.805187	-1.8398	TRUE	P08579	P08579	RU2B_HUMAN	-0.879551	U2 small nuclear ribonucleoprotein B'' (U2 snRNP B'')		SNRPB2	SNRPB2
SNRPC	P09234	336		-0.881944			NA	0.0651344	NA	#DIV/0!	-1.84286	FALSE	P09234	P09234	RU1C_HUMAN	-0.881944	U1 small nuclear ribonucleoprotein C (U1 snRNP C) (U1-C) (U1C)		SNRPC	SNRPC
SNRPD1	P62314	923		-0.0556275			NA	0.298517	NA	#DIV/0!	-1.03931	FALSE	P62314	P62314	SMD1_HUMAN	-0.0556275	Small nuclear ribonucleoprotein Sm D1 (Sm-D1) (Sm-D autoantigen) (snRNP core protein D1)		SNRPD1	SNRPD1
SNRPD2	P62316	924	-1.26564	-0.802161	-0.681159	-0.806387	0.0137953	0.00422064	0.0139529	0.257825	-1.85168	TRUE	P62316	P62316	SMD2_HUMAN	-0.888837	Small nuclear ribonucleoprotein Sm D2 (Sm-D2) (snRNP core protein D2)		SNRPD2	SNRPD2 SNRPD1
SNRPD3	P62318	925	-0.755631	-0.920355	-0.854158	-0.76266	0.00532547	0.00367326	0.0167054	0.0787996	-1.76933	TRUE	P62318	P62318	SMD3_HUMAN	-0.823201	Small nuclear ribonucleoprotein Sm D3 (Sm-D3) (snRNP core protein D3)		SNRPD3	SNRPD3
SNTB1	Q13884	1158	0.432294	0.885424	0.550023	1.21349	0.0274955	0.00893251	0.0771403	0.352346	1.70563	TRUE	Q13884	Q13884	SNTB1_HUMAN	0.770309	Beta-1-syntrophin (59 kDa dystrophin-associated protein A1 basic component 1) (DAPA1B) (BSYN2) (Syntrophin-2) (Tax interaction protein 43) (TIP-43)		SNTB1	SNTB1 SNT2B1
SOD1	P00441	185		1.8502	-0.138031	-0.650468	0.229611	0.197513	0.375752	1.32092	1.27801	FALSE	P00441	P00441	SODC_HUMAN	0.353899	Superoxide dismutase [Cu-Zn] (EC 1.15.1.1) (Superoxide dismutase 1) (hSod1)		SOD1	SOD1
SOD2	P04179	230	0.193872	0.351454	-0.664958	-0.626319	0.19157	0.182875	0.223864	0.534303	-1.13799	FALSE	P04179	P04179	SODM_HUMAN	-0.186488	Superoxide dismutase [Mn], mitochondrial (EC 1.15.1.1)		SOD2	SOD2
SON	P18583	482	-1.05997				NA	0.0482804	NA	#DIV/0!	-2.08489	FALSE	P18583	P18583	SON_HUMAN	-1.05997	Protein SON (Bax antagonist selected in saccharomyces 1) (BASS1) (Negative regulatory element-binding protein) (NRE-binding protein) (Protein DBP-5) (SON3)		SON	SON C21orf50 DBP5 KIAA1019 NREBP HSPC310 HSPC312
SPATS2L	Q9NUQ6	1567	-1.64812	-1.74293	-0.212763	-1.93942	0.0384768	0.00606743	0.0117572	0.791384	-2.61318	TRUE	Q9NUQ6	Q9NUQ6	SPS2L_HUMAN	-1.38581	SPATS2-like protein (DNA polymerase-transactivated protein 6) (Stress granule and nucleolar protein) (SGNP)		SPATS2L	SPATS2L DNAPTP6 SP1224
SPCS2	Q15005	1200	-0.0318714		0.22566	-0.483425	0.22949	0.248051	0.228385	0.358939	-1.06921	FALSE	Q15005	Q15005	SPCS2_HUMAN	-0.0965454	Signal peptidase complex subunit 2 (EC 3.4.-.-) (Microsomal signal peptidase 25 kDa subunit) (SPase 25 kDa subunit)		SPCS2	SPCS2 KIAA0102 SPC25
SPCS3	P61009	864			0.277399	2.81805	0.164685	0.0467598	0.115988	1.79651	2.92355	TRUE	P61009	P61009	SPCS3_HUMAN	1.54772	Signal peptidase complex subunit 3 (EC 3.4.-.-) (Microsomal signal peptidase 22/23 kDa subunit) (SPC22/23) (SPase 22/23 kDa subunit)		SPCS3	SPCS3 SPC22 UNQ1841/PRO3567
SPR	P35270	651	2.23608	2.06005	1.08326	1.59756	0.0140999	0.00102151	0.00938449	0.516416	3.35017	TRUE	P35270	P35270	SPRE_HUMAN	1.74424	Sepiapterin reductase (SPR) (EC 1.1.1.153)		SPR	SPR
SPTAN1	Q13813	1155	-0.67144	-0.501587	-1.3235	-0.932779	0.0245703	0.00645633	0.0221178	0.357826	-1.81168	TRUE	Q13813	Q13813	SPTN1_HUMAN	-0.857327	Spectrin alpha chain, non-erythrocytic 1 (Alpha-II spectrin) (Fodrin alpha chain) (Spectrin, non-erythroid alpha subunit)		SPTAN1	SPTAN1 NEAS SPTA2
SPTB	P11277	379					NA	NA	NA	#DIV/0!	#VALUE!	FALSE	P11277	P11277	SPTB1_HUMAN	NA	Spectrin beta chain, erythrocytic (Beta-I spectrin)		SPTB	SPTB SPTB1
SPTBN1	Q01082	1052	-0.64291	-0.522965	-0.900384	-0.45162	0.0152551	0.0104938	0.0418224	0.197103	-1.547	TRUE	Q01082	Q01082	SPTB2_HUMAN	-0.62947	Spectrin beta chain, non-erythrocytic 1 (Beta-II spectrin) (Fodrin beta chain) (Spectrin, non-erythroid beta chain 1)		SPTBN1	SPTBN1 SPTB2
SPTBN2	O15020	50		-1.15819			NA	0.0420258	NA	#DIV/0!	-2.23178	FALSE	O15020	O15020	SPTN2_HUMAN	-1.15819	Spectrin beta chain, non-erythrocytic 2 (Beta-III spectrin) (Spinocerebellar ataxia 5 protein)		SPTBN2	SPTBN2 KIAA0302 SCA5
SQLE	Q14534	1187		0.109987			NA	0.278602	NA	#DIV/0!	1.07922	FALSE	Q14534	Q14534	ERG1_HUMAN	0.109987	Squalene monooxygenase (EC 1.14.13.132) (Squalene epoxidase) (SE)		SQLE	SQLE ERG1
SQRDL	Q9Y6N5	1689	-2.15379	-2.00831	-2.58932	-2.22016	0.00603775	0.000328945	8.19227e-06	0.247319	-4.73346	TRUE	Q9Y6N5	Q9Y6N5	SQRD_HUMAN	-2.2429	Sulfide:quinone oxidoreductase, mitochondrial (EC 1.-.-.-)		SQRDL	SQRDL CGI-44
SRC	P12931	404		0.864926		0.583271	0.0719378	0.0364847	0.204249	0.19916	1.65187	TRUE	P12931	P12931	SRC_HUMAN	0.724098	Proto-oncogene tyrosine-protein kinase Src (EC 2.7.10.2) (Proto-oncogene c-Src) (pp60c-src) (p60-Src)		SRC	SRC SRC1
SRM	P19623	496		3.47694	2.58307	3.04235	0.0146146	0.00049891	0.00197811	0.446988	8.19145	TRUE	P19623	P19623	SPEE_HUMAN	3.03412	Spermidine synthase (SPDSY) (EC 2.5.1.16) (Putrescine aminopropyltransferase)		SRM	SRM SPS1 SRML1
SRP14	P37108	683	-0.345077	-0.551783	-0.419477	-0.542097	0.010615	0.021867	0.0800782	0.0998808	-1.37994	TRUE	P37108	P37108	SRP14_HUMAN	-0.464608	Signal recognition particle 14 kDa protein (SRP14) (18 kDa Alu RNA-binding protein)		SRP14	SRP14
SRP68	Q9UHB9	1611	0.471965			0.350612	0.0625011	0.0935782	0.271015	0.0858091	1.32987	FALSE	Q9UHB9	Q9UHB9	SRP68_HUMAN	0.411288	Signal recognition particle 68 kDa protein (SRP68)		SRP68	SRP68
SRP72	O76094	142	0.37153	0.34311	0.855382		0.0605756	0.0409495	0.250332	0.287907	1.43728	TRUE	O76094	O76094	SRP72_HUMAN	0.52334	Signal recognition particle 72 kDa protein (SRP72)		SRP72	SRP72
SRP9	P49458	763	-1.13689	-0.983572	-1.53432	-1.20093	0.00993435	0.0012771	0.00245648	0.23225	-2.31968	TRUE	P49458	P49458	SRP09_HUMAN	-1.21393	Signal recognition particle 9 kDa protein (SRP9)		SRP9	SRP9
SRPR	P08240	315		0.654898		-0.381706	0.262283	0.25633	0.35519	0.73299	1.09931	FALSE	P08240	P08240	SRPR_HUMAN	0.136596	Signal recognition particle receptor subunit alpha (SR-alpha) (Docking protein alpha) (DP-alpha)		SRPR	SRPR
SRPRB	Q9Y5M8	1679	-0.233364	-0.06605	0.0417671	0.0264347	0.162709	0.258424	0.232916	0.126359	-1.04088	FALSE	Q9Y5M8	Q9Y5M8	SRPRB_HUMAN	-0.057803	Signal recognition particle receptor subunit beta (SR-beta) (Protein APMCF1)		SRPRB	SRPRB PSEC0230
SRRM1	Q8IYB3	1348	-1.54595	-1.52956	-0.903312	-1.71856	0.0124914	0.00113192	0.00101406	0.357723	-2.68393	TRUE	Q8IYB3	Q8IYB3	SRRM1_HUMAN	-1.42435	Serine/arginine repetitive matrix protein 1 (SR-related nuclear matrix protein of 160 kDa) (SRm160) (Ser/Arg-related nuclear matrix protein)		SRRM1	SRRM1 SRM160
SRRM2	Q9UQ35	1639		-0.954947	-0.438409		0.105941	0.0448451	0.196833	0.365248	-1.62077	TRUE	Q9UQ35	Q9UQ35	SRRM2_HUMAN	-0.696678	Serine/arginine repetitive matrix protein 2 (300 kDa nuclear matrix antigen) (Serine/arginine-rich splicing factor-related nuclear matrix protein of 300 kDa) (SR-related nuclear matrix protein of 300 kDa) (Ser/Arg-related nuclear matrix protein of 300 kDa) (Splicing coactivator subunit SRm300) (Tax-responsive enhancer element-binding protein 803) (TaxREB803)		SRRM2	SRRM2 KIAA0324 SRL300 SRM300 HSPC075
SRRT	Q9BXP5	1518	-0.166178	-0.373581	0.0563577	0.197187	0.211264	0.249633	0.249843	0.250837	-1.05085	FALSE	Q9BXP5	Q9BXP5	SRRT_HUMAN	-0.0715536	Serrate RNA effector molecule homolog (Arsenite-resistance protein 2)		SRRT	SRRT ARS2 ASR2
SRSF1	Q07955	1095	-0.950249	-1.09437	-0.861154	-1.01557	0.00586509	0.00204656	0.00709483	0.0989175	-1.97292	TRUE	Q07955	Q07955	SRSF1_HUMAN	-0.980335	Serine/arginine-rich splicing factor 1 (Alternative-splicing factor 1) (ASF-1) (Splicing factor, arginine/serine-rich 1) (pre-mRNA-splicing factor SF2, P33 subunit)		SRSF1	SRSF1 ASF SF2 SF2P33 SFRS1 OK/SW-cl.3
SRSF11	Q05519	1082		-0.463857			NA	0.144983	NA	#DIV/0!	-1.37922	FALSE	Q05519	Q05519	SRS11_HUMAN	-0.463857	Serine/arginine-rich splicing factor 11 (Arginine-rich 54 kDa nuclear protein) (p54) (Splicing factor, arginine/serine-rich 11)		SRSF11	SRSF11 SFRS11
SRSF2	Q01130	1057	-1.24756	-0.861048	-0.664828	-0.923302	0.0125587	0.00363678	0.0112985	0.242091	-1.89761	TRUE	Q01130	Q01130	SRSF2_HUMAN	-0.924184	Serine/arginine-rich splicing factor 2 (Protein PR264) (Splicing component, 35 kDa) (Splicing factor SC35) (SC-35) (Splicing factor, arginine/serine-rich 2)		SRSF2	SRSF2 SFRS2
SRSF3	P84103	1040	-0.673209	-0.575415	0.0216449	-0.365745	0.0578966	0.0476569	0.114891	0.307873	-1.31785	TRUE	P84103	P84103	SRSF3_HUMAN	-0.398181	Serine/arginine-rich splicing factor 3 (Pre-mRNA-splicing factor SRP20) (Splicing factor, arginine/serine-rich 3)		SRSF3	SRSF3 SFRS3 SRP20
SRSF4	Q08170	1096		-0.775317	-1.19583	-0.644208	0.0353769	0.010716	0.0342559	0.288187	-1.82993	TRUE	Q08170	Q08170	SRSF4_HUMAN	-0.871786	Serine/arginine-rich splicing factor 4 (Pre-mRNA-splicing factor SRP75) (SRP001LB) (Splicing factor, arginine/serine-rich 4)		SRSF4	SRSF4 SFRS4 SRP75
SRSF5	Q13243	1133		-0.628164	-0.393275		0.0787548	0.0679852	0.237032	0.166092	-1.42476	FALSE	Q13243	Q13243	SRSF5_HUMAN	-0.51072	Serine/arginine-rich splicing factor 5 (Delayed-early protein HRS) (Pre-mRNA-splicing factor SRP40) (Splicing factor, arginine/serine-rich 5)		SRSF5	SRSF5 HRS SFRS5 SRP40
SRSF6	Q13247	1134	-0.875308	-1.11925	-0.358215	-0.40447	0.0347203	0.0134364	0.0403626	0.369774	-1.61251	TRUE	Q13247	Q13247	SRSF6_HUMAN	-0.68931	Serine/arginine-rich splicing factor 6 (Pre-mRNA-splicing factor SRP55) (Splicing factor, arginine/serine-rich 6)		SRSF6	SRSF6 SFRS6 SRP55
SRSF7	Q16629	1257	-1.15505	-0.899913	-0.312306	-0.667938	0.0290513	0.00955494	0.0297642	0.358022	-1.69208	TRUE	Q16629	Q16629	SRSF7_HUMAN	-0.758801	Serine/arginine-rich splicing factor 7 (Splicing factor 9G8) (Splicing factor, arginine/serine-rich 7)		SRSF7	SRSF7 SFRS7
SRSF9	Q13242	1132	-0.385571	-0.27695	-0.529748	-0.0526073	0.0456993	0.0636689	0.134704	0.201112	-1.24076	FALSE	Q13242	Q13242	SRSF9_HUMAN	-0.311219	Serine/arginine-rich splicing factor 9 (Pre-mRNA-splicing factor SRp30C) (Splicing factor, arginine/serine-rich 9)		SRSF9	SRSF9 SFRS9 SRP30C
SSB	P05455	264	1.69819	1.38911	1.20222	1.57026	0.00795881	0.000696903	0.0154725	0.216232	2.76053	TRUE	P05455	P05455	LA_HUMAN	1.46494	Lupus La protein (La autoantigen) (La ribonucleoprotein) (Sjoegren syndrome type B antigen) (SS-B)		SSB	SSB
SSBP1	Q04837	1079	-0.360775	-0.200068	-0.0283455	-0.550896	0.0588902	0.0764949	0.157592	0.223255	-1.21843	FALSE	Q04837	Q04837	SSBP_HUMAN	-0.285021	Single-stranded DNA-binding protein, mitochondrial (Mt-SSB) (MtSSB) (PWP1-interacting protein 17)		SSBP1	SSBP1 SSBP
SSR1	P43307	721	0.179265	-0.389727	0.589224	0.0680756	0.213643	0.224474	0.266529	0.402462	1.08051	FALSE	P43307	P43307	SSRA_HUMAN	0.111709	Translocon-associated protein subunit alpha (TRAP-alpha) (Signal sequence receptor subunit alpha) (SSR-alpha)		SSR1	SSR1 TRAPA PSEC0262
SSR3	Q9UNL2	1635	-1.42072	-0.311476	-0.239872	-0.529875	0.0664838	0.0309489	0.0703955	0.544316	-1.54273	TRUE	Q9UNL2	Q9UNL2	SSRG_HUMAN	-0.625486	Translocon-associated protein subunit gamma (TRAP-gamma) (Signal sequence receptor subunit gamma) (SSR-gamma)		SSR3	SSR3 TRAPG
SSR4	P51571	789	0.108757	-0.156667	-0.411065	-0.108964	0.118872	0.174135	0.204249	0.213371	-1.10342	FALSE	P51571	P51571	SSRD_HUMAN	-0.141985	Translocon-associated protein subunit delta (TRAP-delta) (Signal sequence receptor subunit delta) (SSR-delta)		SSR4	SSR4 TRAPD
SSRP1	Q08945	1104	-0.295459	-0.533652	-1.08237	-1.05476	0.0336939	0.0113644	0.0354468	0.390078	-1.67199	TRUE	Q08945	Q08945	SSRP1_HUMAN	-0.741562	FACT complex subunit SSRP1 (Chromatin-specific transcription elongation factor 80 kDa subunit) (Facilitates chromatin transcription complex 80 kDa subunit) (FACT 80 kDa subunit) (FACTp80) (Facilitates chromatin transcription complex subunit SSRP1) (Recombination signal sequence recognition protein 1) (Structure-specific recognition protein 1) (hSSRP1) (T160)		SSRP1	SSRP1 FACT80
ST13	P50502	779	0.880666	0.870038		0.301741	0.0530479	0.0233675	0.226321	0.331217	1.60675	TRUE	P50502	P50502	F10A1_HUMAN	0.684148	Hsc70-interacting protein (Hip) (Aging-associated protein 2) (Progesterone receptor-associated p48 protein) (Protein FAM10A1) (Putative tumor suppressor ST13) (Renal carcinoma antigen NY-REN-33) (Suppression of tumorigenicity 13 protein)		ST13	ST13 AAG2 FAM10A1 HIP SNC6
ST13P4	Q8IZP2	1349		1.40275			NA	0.0295361	NA	#DIV/0!	2.64405	FALSE	Q8IZP2	Q8IZP2	ST134_HUMAN	1.40275	Putative protein FAM10A4 (Suppression of tumorigenicity 13 pseudogene 4)		ST13P4	ST13P4 FAM10A4
STAU1	O95793	168	0.879074	-0.898092	-0.247055		0.271439	0.281068	0.232712	0.899105	-1.0634	FALSE	O95793	O95793	STAU1_HUMAN	-0.0886911	Double-stranded RNA-binding protein Staufen homolog 1		STAU1	STAU1 STAU
STIP1	P31948	632	1.52662	1.44242	1.12906	0.353911	0.0295905	0.00539673	0.0431197	0.53419	2.16295	TRUE	P31948	P31948	STIP1_HUMAN	1.113	Stress-induced-phosphoprotein 1 (STI1) (Hsc70/Hsp90-organizing protein) (Hop) (Renal carcinoma antigen NY-REN-11) (Transformation-sensitive protein IEF SSP 3521)		STIP1	STIP1
STK39	Q9UEW8	1610					NA	NA	NA	#DIV/0!	#VALUE!	FALSE	Q9UEW8	Q9UEW8	STK39_HUMAN	NA	STE20/SPS1-related proline-alanine-rich protein kinase (Ste-20-related kinase) (EC 2.7.11.1) (DCHT) (Serine/threonine-protein kinase 39)		STK39	STK39 SPAK
STMN1	P16949	463	1.45123	1.57352		-0.534661	0.139403	0.0689593	0.302393	1.18344	1.77772	FALSE	P16949	P16949	STMN1_HUMAN	0.830029	Stathmin (Leukemia-associated phosphoprotein p18) (Metablastin) (Oncoprotein 18) (Op18) (Phosphoprotein p19) (pp19) (Prosolin) (Protein Pr22) (pp17)		STMN1	STMN1 C1orf215 LAP18 OP18
STOM	P27105	571	0.258524	0.775258		0.378552	0.0625011	0.0485119	0.270169	0.270431	1.38586	TRUE	P27105	P27105	STOM_HUMAN	0.470778	Erythrocyte band 7 integral membrane protein (Protein 7.2b) (Stomatin)		STOM	STOM BND7 EPB72
STOML2	Q9UJZ1	1619	-0.231297	-0.0411967	-0.0697085	0.136615	0.193934	0.266821	0.237032	0.150722	-1.03627	FALSE	Q9UJZ1	Q9UJZ1	STML2_HUMAN	-0.0513968	Stomatin-like protein 2 (SLP-2) (EPB72-like protein 2)		STOML2	STOML2 SLP2 HSPC108
STT3A	P46977	740	-0.121384	-0.580434	0.281014	-0.247407	0.159916	0.171123	0.209612	0.355992	-1.12276	FALSE	P46977	P46977	STT3A_HUMAN	-0.167053	Dolichyl-diphosphooligosaccharide--protein glycosyltransferase subunit STT3A (Oligosaccharyl transferase subunit STT3A) (STT3-A) (EC 2.4.1.119) (B5) (Integral membrane protein 1) (Transmembrane protein TMC)		STT3A	STT3A ITM1 TMC
STT3B	Q8TCJ2	1377	-0.660913	-0.051561		-1.33515	0.0994953	0.0441828	0.0770712	0.642069	-1.60497	TRUE	Q8TCJ2	Q8TCJ2	STT3B_HUMAN	-0.682542	Dolichyl-diphosphooligosaccharide--protein glycosyltransferase subunit STT3B (Oligosaccharyl transferase subunit STT3B) (STT3-B) (EC 2.4.1.119) (Source of immunodominant MHC-associated peptides homolog)		STT3B	STT3B SIMP
SUB1	P53999	814	1.71014	1.44616	0.515149	0.697802	0.0337259	0.00644702	0.0391648	0.576103	2.13216	TRUE	P53999	P53999	TCP4_HUMAN	1.09231	Activated RNA polymerase II transcriptional coactivator p15 (Positive cofactor 4) (PC4) (SUB1 homolog) (p14)		SUB1	SUB1 PC4 RPO2TC1
SUCLA2	Q9P2R7	1600	0.0450124	0.00284165		0.316045	0.13789	0.214918	0.240142	0.169968	1.08771	FALSE	Q9P2R7	Q9P2R7	SUCB1_HUMAN	0.1213	Succinyl-CoA ligase [ADP-forming] subunit beta, mitochondrial (EC 6.2.1.5) (ATP-specific succinyl-CoA synthetase subunit beta) (Renal carcinoma antigen NY-REN-39) (Succinyl-CoA synthetase beta-A chain) (SCS-betaA)		SUCLA2	SUCLA2
SUCLG1	P53597	809	-0.316222	0.0825975	0.0541645	0.179587	0.296774	0.321394	0.265059	0.217566	1.00002	FALSE	P53597	P53597	SUCA_HUMAN	3.17742e-05	Succinyl-CoA ligase [ADP/GDP-forming] subunit alpha, mitochondrial (EC 6.2.1.4) (EC 6.2.1.5) (Succinyl-CoA synthetase subunit alpha) (SCS-alpha)	heterodimer	SUCLG1	SUCLG1
SUCLG2	Q96I99	1457	0.0667154	0.166835	-0.368748	1.13354	0.178479	0.157228	0.252582	0.633511	1.18887	FALSE	Q96I99	Q96I99	SUCB2_HUMAN	0.249587	Succinyl-CoA ligase [GDP-forming] subunit beta, mitochondrial (EC 6.2.1.4) (GTP-specific succinyl-CoA synthetase subunit beta) (Succinyl-CoA synthetase beta-G chain) (SCS-betaG)	heterodimer	SUCLG2	SUCLG2
SULT1A1	P50225	775	3.59252	3.35322	1.7011	2.81438	0.0140999	0.000675261	0.0005278	0.841597	7.28691	TRUE	P50225	P50225	ST1A1_HUMAN	2.86531	Sulfotransferase 1A1 (ST1A1) (EC 2.8.2.1) (Aryl sulfotransferase 1) (HAST1/HAST2) (Phenol sulfotransferase 1) (Phenol-sulfating phenol sulfotransferase 1) (P-PST 1) (ST1A3) (Thermostable phenol sulfotransferase) (Ts-PST)		SULT1A1	SULT1A1 STP STP1 OK/SW-cl.88
SULT1A3; SULT1A4	P50224	774	4.02574	4.20134	2.40969	3.12963	0.0117671	0.000437821	4.32481e-05	0.832785	10.8649	TRUE	P50224	P50224	ST1A3_HUMAN	3.4416	Sulfotransferase 1A3/1A4 (ST1A3/ST1A4) (EC 2.8.2.1) (Aryl sulfotransferase 1A3/1A4) (Catecholamine-sulfating phenol sulfotransferase) (HAST3) (M-PST) (Monoamine-sulfating phenol sulfotransferase) (Placental estrogen sulfotransferase) (Sulfotransferase, monoamine-preferring) (Thermolabile phenol sulfotransferase) (TL-PST)		SULT1A3; SULT1A4	SULT1A3 STM; SULT1A4
SULT2A1	Q06520	1085		5.58299	3.08736		0.0899123	0.00398485	0.00526124	1.76468	20.1845	TRUE	Q06520	Q06520	ST2A1_HUMAN	4.33518	Bile salt sulfotransferase (EC 2.8.2.14) (Dehydroepiandrosterone sulfotransferase) (DHEA-ST) (Hydroxysteroid Sulfotransferase) (HST) (ST2) (ST2A3) (Sulfotransferase 2A1) (ST2A1)		SULT2A1	SULT2A1 HST STD
SUMO2	P61956	893	1.00778	0.991187	1.01854	0.548888	0.012546	0.00388204	0.0515187	0.228752	1.85523	TRUE	P61956	P61956	SUMO2_HUMAN	0.8916	Small ubiquitin-related modifier 2 (SUMO-2) (HSMT3) (SMT3 homolog 2) (SUMO-3) (Sentrin-2) (Ubiquitin-like protein SMT3A) (Smt3A)		SUMO2	SUMO2 SMT3A SMT3H2
SUPT16H	Q9Y5B9	1675	-1.13814	-0.299729		-0.247153	0.0941541	0.0498294	0.0862436	0.499926	-1.47598	TRUE	Q9Y5B9	Q9Y5B9	SP16H_HUMAN	-0.561674	FACT complex subunit SPT16 (Chromatin-specific transcription elongation factor 140 kDa subunit) (FACT 140 kDa subunit) (FACTp140) (Facilitates chromatin transcription complex subunit SPT16) (hSPT16)		SUPT16H	SUPT16H FACT140 FACTP140
SURF4	O15260	55	0.582107	0.328704	-0.223359	0.277955	0.111255	0.116417	0.226321	0.337165	1.1821	FALSE	O15260	O15260	SURF4_HUMAN	0.241352	Surfeit locus protein 4		SURF4	SURF4 SURF-4
SYNCRIP	O60506	90	-0.436703	-0.547492	-0.708297	-0.843743	0.0133946	0.00971968	0.041257	0.178812	-1.55192	TRUE	O60506	O60506	HNRPQ_HUMAN	-0.634059	Heterogeneous nuclear ribonucleoprotein Q (hnRNP Q) (Glycine- and tyrosine-rich RNA-binding protein) (GRY-RBP) (NS1-associated protein 1) (Synaptotagmin-binding, cytoplasmic RNA-interacting protein)		SYNCRIP	SYNCRIP HNRPQ NSAP1
SYVN1	Q86TM6	1333	-0.715283		-0.1606		0.143159	0.0991929	0.261361	0.39222	-1.35467	FALSE	Q86TM6	Q86TM6	SYVN1_HUMAN	-0.437941	E3 ubiquitin-protein ligase synoviolin (EC 6.3.2.-) (Synovial apoptosis inhibitor 1)		SYVN1	SYVN1 HRD1 KIAA1810
TACO1	Q9BSH4	1505			0.385248		NA	0.169492	NA	#DIV/0!	1.30608	FALSE	Q9BSH4	Q9BSH4	TACO1_HUMAN	0.385248	Translational activator of cytochrome c oxidase 1 (Coiled-coil domain-containing protein 44) (Translational activator of mitochondrially-encoded cytochrome c oxidase I)		TACO1	TACO1 CCDC44 PRO0477
TAF15	Q92804	1405		-1.92598	-1.62856	-2.00606	0.0120004	0.000877278	0.000982849	0.198901	-3.61384	TRUE	Q92804	Q92804	RBP56_HUMAN	-1.85353	TATA-binding protein-associated factor 2N (68 kDa TATA-binding protein-associated factor) (TAF(II)68) (TAFII68) (RNA-binding protein 56)		TAF15	TAF15 RBP56 TAF2N
TALDO1	P37837	685	0.5399	0.982373			0.0904622	0.0360194	0.23054	0.312875	1.69483	TRUE	P37837	P37837	TALDO_HUMAN	0.761136	Transaldolase (EC 2.2.1.2)		TALDO1	TALDO1 TAL TALDO TALDOR
TARDBP	Q13148	1122	-0.247177	-0.578734	-0.0399734	0.130472	0.129913	0.149961	0.199325	0.305201	-1.13591	FALSE	Q13148	Q13148	TADBP_HUMAN	-0.183853	TAR DNA-binding protein 43 (TDP-43)		TARDBP	TARDBP TDP43
TARS	P26639	568					NA	NA	NA	#DIV/0!	#VALUE!	FALSE	P26639	P26639	SYTC_HUMAN	NA	Threonine--tRNA ligase, cytoplasmic (EC 6.1.1.3) (Threonyl-tRNA synthetase) (ThrRS)		TARS	TARS
TBL2	Q9Y4P3	1672		-0.750059	-0.502652		0.0725054	0.0476426	0.214423	0.174943	-1.54366	TRUE	Q9Y4P3	Q9Y4P3	TBL2_HUMAN	-0.626355	Transducin beta-like protein 2 (WS beta-transducin repeats protein) (WS-betaTRP) (Williams-Beuren syndrome chromosomal region 13 protein)		TBL2	TBL2 WBSCR13 UNQ563/PRO1125
TBL3	Q12788	1111		-1.22441			NA	0.037896	NA	#DIV/0!	-2.33659	FALSE	Q12788	Q12788	TBL3_HUMAN	-1.22441	Transducin beta-like protein 3 (WD repeat-containing protein SAZD)		TBL3	TBL3 SAZD
TCEA1	P23193	537	1.74245				NA	0.0187624	NA	#DIV/0!	3.34602	FALSE	P23193	P23193	TCEA1_HUMAN	1.74245	Transcription elongation factor A protein 1 (Transcription elongation factor S-II protein 1) (Transcription elongation factor TFIIS.o)		TCEA1	TCEA1 GTF2S TFIIS
TCOF1	Q13428	1147	-1.12091				NA	0.0441828	NA	#DIV/0!	-2.17485	FALSE	Q13428	Q13428	TCOF_HUMAN	-1.12091	Treacle protein (Treacher Collins syndrome protein)		TCOF1	TCOF1
TCP1	P17987	476	-0.208389	-0.103528	-0.0660112	-0.688745	0.0845619	0.0951037	0.167884	0.287763	-1.20303	FALSE	P17987	P17987	TCPA_HUMAN	-0.266668	T-complex protein 1 subunit alpha (TCP-1-alpha) (CCT-alpha)		TCP1	TCP1 CCT1 CCTA
TDRD6	O60522	92					NA	NA	NA	#DIV/0!	#VALUE!	FALSE	O60522	O60522	TDRD6_HUMAN	NA	Tudor domain-containing protein 6 (Antigen NY-CO-45) (Cancer/testis antigen 41.2) (CT41.2)		TDRD6	TDRD6
TECR	Q9NZ01	1582	-0.407523	-0.5281	-0.0793707	-0.149575	0.0532905	0.0727227	0.145686	0.211803	-1.22361	FALSE	Q9NZ01	Q9NZ01	TECR_HUMAN	-0.291142	Very-long-chain enoyl-CoA reductase (EC 1.3.1.93) (Synaptic glycoprotein SC2) (Trans-2,3-enoyl-CoA reductase) (TER)		TECR	TECR GPSN2 SC2
TF	P02787	219	0.941453	1.24658	0.972039	0.43727	0.0209884	0.00537499	0.0570975	0.337214	1.86521	TRUE	P02787	P02787	TRFE_HUMAN	0.899335	Serotransferrin (Transferrin) (Beta-1 metal-binding globulin) (Siderophilin)		TF	TF PRO1400
TFAM	Q00059	1044	-0.0697313	-0.388287	-0.481277	-0.0719995	0.0635063	0.0931805	0.165188	0.213511	-1.19154	FALSE	Q00059	Q00059	TFAM_HUMAN	-0.252824	Transcription factor A, mitochondrial (mtTFA) (Mitochondrial transcription factor 1) (MtTF1) (Transcription factor 6) (TCF-6) (Transcription factor 6-like 2)		TFAM	TFAM TCF6 TCF6L2
TFRC	P02786	218	0.18209	0.725778	0.172175	-0.0459367	0.101592	0.106149	0.220716	0.328796	1.19626	FALSE	P02786	P02786	TFR1_HUMAN	0.258527	Transferrin receptor protein 1 (TR) (TfR) (TfR1) (Trfr) (T9) (p90) (CD antigen CD71) [Cleaved into: Transferrin receptor protein 1, serum form (sTfR)]		TFRC	TFRC
TGFBI	Q15582	1243		3.14202			NA	0.0055162	NA	#DIV/0!	8.82759	FALSE	Q15582	Q15582	BGH3_HUMAN	3.14202	Transforming growth factor-beta-induced protein ig-h3 (Beta ig-h3) (Kerato-epithelin) (RGD-containing collagen-associated protein) (RGD-CAP)		TGFBI	TGFBI BIGH3
TGFBR3	Q03167	1071	-2.19601				NA	0.0113644	NA	#DIV/0!	-4.58209	FALSE	Q03167	Q03167	TGBR3_HUMAN	-2.19601	Transforming growth factor beta receptor type 3 (TGF-beta receptor type 3) (TGFR-3) (Betaglycan) (Transforming growth factor beta receptor III) (TGF-beta receptor type III)		TGFBR3	TGFBR3
TGOLN2	O43493	69		-0.652546		-0.0316415	0.173462	0.135675	0.237032	0.439046	-1.26759	FALSE	O43493	O43493	TGON2_HUMAN	-0.342094	Trans-Golgi network integral membrane protein 2 (TGN38 homolog) (TGN46) (TGN48) (Trans-Golgi network protein TGN51)		TGOLN2	TGOLN2 TGN46 TGN51
THEM6	Q8WUY1	1386					NA	NA	NA	#DIV/0!	#VALUE!	FALSE	Q8WUY1	Q8WUY1	THEM6_HUMAN	NA	UPF0670 protein THEM6 (Mesenchymal stem cell protein DSCD75) (Thioesterase superfamily member 6)		THEM6	THEM6 C8orf55 PSEC0098
THOC6	Q86W42	1342	0.542036				NA	0.124327	NA	#DIV/0!	1.45603	FALSE	Q86W42	Q86W42	THOC6_HUMAN	0.542036	THO complex subunit 6 homolog (Functional spliceosome-associated protein 35) (fSAP35) (WD repeat-containing protein 58)		THOC6	THOC6 WDR58 PSEC0006
THRAP3	Q9Y2W1	1652		-0.720518	-1.48533	-0.491255	0.0626581	0.0172822	0.0403626	0.520528	-1.86482	TRUE	Q9Y2W1	Q9Y2W1	TR150_HUMAN	-0.899035	Thyroid hormone receptor-associated protein 3 (Thyroid hormone receptor-associated protein complex 150 kDa component) (Trap150)		THRAP3	THRAP3 TRAP150
THYN1	Q9P016	1587				-0.261426	NA	0.214918	NA	#DIV/0!	-1.19866	FALSE	Q9P016	Q9P016	THYN1_HUMAN	-0.261426	Thymocyte nuclear protein 1 (Thymocyte protein Thy28)		THYN1	THYN1 THY28 HSPC144 MDS012 My0054
TIMM13	Q9Y5L4	1678			-1.52557		NA	0.0251095	NA	#DIV/0!	-2.879	FALSE	Q9Y5L4	Q9Y5L4	TIM13_HUMAN	-1.52557	Mitochondrial import inner membrane translocase subunit Tim13		TIMM13	TIMM13 TIM13B TIMM13A TIMM13B
TIMM44	O43615	71	1.85541	1.23805	-0.285351	1.00331	0.0725054	0.0262048	0.142146	0.900303	1.9357	TRUE	O43615	O43615	TIM44_HUMAN	0.952854	Mitochondrial import inner membrane translocase subunit TIM44		TIMM44	TIMM44 MIMT44 TIM44
TIMM50	Q3ZCQ8	1277		-0.419568	-1.17909	-0.634124	0.0578966	0.0213918	0.0548586	0.391556	-1.67512	TRUE	Q3ZCQ8	Q3ZCQ8	TIM50_HUMAN	-0.744261	Mitochondrial import inner membrane translocase subunit TIM50		TIMM50	TIMM50 TIM50 PRO1512
TIMM9	Q9Y5J7	1676	-0.345066		-1.55489		0.143466	0.0438619	0.157592	0.855474	-1.93184	TRUE	Q9Y5J7	Q9Y5J7	TIM9_HUMAN	-0.949977	Mitochondrial import inner membrane translocase subunit Tim9	heterodimer heterotrimer	TIMM9	TIMM9 TIM9 TIM9A TIMM9A
TKT	P29401	589	1.76523	1.58301	0.174089	0.363979	0.0635063	0.0198971	0.0802994	0.818309	1.96098	TRUE	P29401	P29401	TKT_HUMAN	0.971576	Transketolase (TK) (EC 2.2.1.1)		TKT	TKT
TLN1	Q9Y490	1668	2.98095	1.67147		1.40231	0.0457621	0.0039664	0.0403626	0.844525	4.0509	TRUE	Q9Y490	Q9Y490	TLN1_HUMAN	2.01824	Talin-1		TLN1	TLN1 KIAA1027 TLN
TLN2	Q9Y4G6	1669	2.17436				NA	0.0115741	NA	#DIV/0!	4.51384	FALSE	Q9Y4G6	Q9Y4G6	TLN2_HUMAN	2.17436	Talin-2		TLN2	TLN2 KIAA0320
TM9SF2	Q99805	1491	-0.178616	-0.160673	-0.578567	-0.430903	0.0409748	0.0546481	0.128372	0.202772	-1.26329	FALSE	Q99805	Q99805	TM9S2_HUMAN	-0.337189	Transmembrane 9 superfamily member 2 (p76)		TM9SF2	TM9SF2
TM9SF3	Q9HD45	1551	0.00175483	-0.251557	-0.633546	-0.0664587	0.0953436	0.111283	0.171321	0.284926	-1.17891	FALSE	Q9HD45	Q9HD45	TM9S3_HUMAN	-0.237452	Transmembrane 9 superfamily member 3 (EP70-P-iso) (SM-11044-binding protein)		TM9SF3	TM9SF3 SMBP UNQ245/PRO282
TM9SF4	Q92544	1395		-0.158003	-0.512348	-0.0982352	0.0926488	0.122288	0.166405	0.223838	-1.19432	FALSE	Q92544	Q92544	TM9S4_HUMAN	-0.256195	Transmembrane 9 superfamily member 4		TM9SF4	TM9SF4 KIAA0255
TMCO1	Q9UM00	1630				-1.10868	NA	0.0448451	NA	#DIV/0!	-2.15648	FALSE	Q9UM00	Q9UM00	TMCO1_HUMAN	-1.10868	Transmembrane and coiled-coil domain-containing protein 1 (Transmembrane and coiled-coil domains protein 4) (Xenogeneic cross-immune protein PCIA3)		TMCO1	TMCO1 TMCC4 PNAS-10 PNAS-136 UNQ151/PRO177
TMED10	P49755	769	1.07702	0.48287	-0.0913873	0.500239	0.0748694	0.0448873	0.160879	0.477055	1.40657	TRUE	P49755	P49755	TMEDA_HUMAN	0.492186	Transmembrane emp24 domain-containing protein 10 (21 kDa transmembrane-trafficking protein) (S31III125) (S31I125) (Tmp-21-I) (Transmembrane protein Tmp21) (p23) (p24 family protein delta-1) (p24delta1) (p24delta)		TMED10	TMED10 TMP21
TMED2	Q15363	1224	0.134654	-0.413835	0.0955085	-0.156817	0.195859	0.236095	0.233304	0.254376	-1.06078	FALSE	Q15363	Q15363	TMED2_HUMAN	-0.0851224	Transmembrane emp24 domain-containing protein 2 (Membrane protein p24A) (p24) (p24 family protein beta-1) (p24beta1)		TMED2	TMED2 RNP24
TMED4	Q7Z7H5	1329	0.647838	-0.352615	0.298817	0.525221	0.125427	0.112581	0.217717	0.445718	1.21404	FALSE	Q7Z7H5	Q7Z7H5	TMED4_HUMAN	0.279815	Transmembrane emp24 domain-containing protein 4 (Endoplasmic reticulum stress-response protein 25) (ERS25) (GMP25iso) (Putative NF-kappa-B-activating protein 156) (p24 family protein alpha-3) (p24alpha3)		TMED4	TMED4 ERS25
TMED5	Q9Y3A6	1656	0.418463	0.349983	-0.178843	-0.023671	0.154559	0.183799	0.256893	0.288718	1.10304	FALSE	Q9Y3A6	Q9Y3A6	TMED5_HUMAN	0.141483	Transmembrane emp24 domain-containing protein 5 (p24 family protein gamma-2) (p24gamma2) (p28)		TMED5	TMED5 CGI-100 UNQ397/PRO733
TMED7	Q9Y3B3	1657		-0.186356	-0.54614	0.276887	0.205386	0.210586	0.215795	0.412596	-1.11101	FALSE	Q9Y3B3	Q9Y3B3	TMED7_HUMAN	-0.15187	Transmembrane emp24 domain-containing protein 7 (p24 family protein gamma-3) (p24gamma3) (p27)		TMED7	TMED7 CGI-109
TMED9	Q9BVK6	1513	-0.0073761	-0.2893	-0.0747693	0.262302	0.260593	0.294485	0.259975	0.227423	-1.01909	FALSE	Q9BVK6	Q9BVK6	TMED9_HUMAN	-0.0272858	Transmembrane emp24 domain-containing protein 9 (GMP25) (Glycoprotein 25L2) (p24 family protein alpha-2) (p24alpha2) (p25)		TMED9	TMED9 GP25L2
TMEM214	Q6NUQ4	1295				-0.710277	NA	0.0901687	NA	#DIV/0!	-1.63612	FALSE	Q6NUQ4	Q6NUQ4	TM214_HUMAN	-0.710277	Transmembrane protein 214		TMEM214	TMEM214 PP446
TMEM43	Q9BTV4	1508		-0.885374			NA	0.0647685	NA	#DIV/0!	-1.84724	FALSE	Q9BTV4	Q9BTV4	TMM43_HUMAN	-0.885374	Transmembrane protein 43 (Protein LUMA)		TMEM43	TMEM43 UNQ2564/PRO6244
TMEM97	Q5BJF2	1283	-0.0244567	0.0429243	0.123432	-0.337368	0.223265	0.271184	0.243239	0.201612	-1.03445	FALSE	Q5BJF2	Q5BJF2	TMM97_HUMAN	-0.0488671	Transmembrane protein 97 (Protein MAC30)		TMEM97	TMEM97 MAC30
TMPO	P42167	707	-0.807012	-0.748672	-0.490687	-0.961954	0.0125587	0.00592749	0.0254444	0.196132	-1.68422	TRUE	P42167	P42167	LAP2B_HUMAN	-0.752081	Lamina-associated polypeptide 2, isoforms beta/gamma (Thymopoietin, isoforms beta/gamma) (TP beta/gamma) (Thymopoietin-related peptide isoforms beta/gamma) (TPRP isoforms beta/gamma) [Cleaved into: Thymopoietin (TP) (Splenin); Thymopentin (TP5)]		TMPO	TMPO LAP2
TMX1	Q9H3N1	1535			-0.0145922	-0.278799	0.172738	0.225776	0.317601	0.186823	-1.10703	FALSE	Q9H3N1	Q9H3N1	TMX1_HUMAN	-0.146696	Thioredoxin-related transmembrane protein 1 (Thioredoxin domain-containing protein 1) (Transmembrane Trx-related protein)		TMX1	TMX1 TMX TXNDC TXNDC1 PSEC0085 UNQ235/PRO268
TNPO1	Q92973	1411	-0.821226			-0.0112432	0.178783	0.119878	0.229685	0.572744	-1.33444	FALSE	Q92973	Q92973	TNPO1_HUMAN	-0.416234	Transportin-1 (Importin beta-2) (Karyopherin beta-2) (M9 region interaction protein) (MIP)		TNPO1	TNPO1 KPNB2 MIP1 TRN
TOMM22	Q9NS69	1560			-2.53342	-0.154607	0.171592	0.0549752	0.157429	1.68208	-2.53857	FALSE	Q9NS69	Q9NS69	TOM22_HUMAN	-1.34402	Mitochondrial import receptor subunit TOM22 homolog (hTom22) (1C9-2) (Translocase of outer membrane 22 kDa subunit homolog)		TOMM22	TOMM22 TOM22
TOMM40	O96008	174	-0.169326	-0.375457	-0.292706	-0.219409	0.0174029	0.0748014	0.150824	0.0898109	-1.20099	FALSE	O96008	O96008	TOM40_HUMAN	-0.264225	Mitochondrial import receptor subunit TOM40 homolog (Protein Haymaker) (Translocase of outer membrane 40 kDa subunit homolog) (p38.5)		TOMM40	TOMM40 C19orf1 PEREC1 TOM40
TOMM5	Q8N4H5	1356	-2.31045	-0.858451	-1.52188	-0.946386	0.0294177	0.00398485	0.00319519	0.668946	-2.65607	TRUE	Q8N4H5	Q8N4H5	TOM5_HUMAN	-1.40929	Mitochondrial import receptor subunit TOM5 homolog		TOMM5	TOMM5 C9orf105 TOM5
TOMM70A	O94826	144	-0.777844	-0.331013	-0.561987	-0.167329	0.0392872	0.0315367	0.0864092	0.266908	-1.37511	TRUE	O94826	O94826	TOM70_HUMAN	-0.459543	Mitochondrial import receptor subunit TOM70 (Mitochondrial precursor proteins import receptor) (Translocase of outer membrane 70 kDa subunit)		TOMM70A	TOMM70A KIAA0719 TOM70
TOP1	P11387	382	-1.20003	-0.803931	-0.782791	-0.660755	0.0126976	0.00432858	0.0147377	0.234101	-1.8174	TRUE	P11387	P11387	TOP1_HUMAN	-0.861877	DNA topoisomerase 1 (EC 5.99.1.2) (DNA topoisomerase I)		TOP1	TOP1
TOP2A	P11388	383	-1.81961	-0.805946			0.1074	0.017383	0.0999663	0.716771	-2.4842	TRUE	P11388	P11388	TOP2A_HUMAN	-1.31278	DNA topoisomerase 2-alpha (EC 5.99.1.3) (DNA topoisomerase II, alpha isozyme)		TOP2A	TOP2A TOP2
TOP2B	Q02880	1068		-0.97266		-0.241856	0.138642	0.0662887	0.184856	0.516756	-1.52336	FALSE	Q02880	Q02880	TOP2B_HUMAN	-0.607258	DNA topoisomerase 2-beta (EC 5.99.1.3) (DNA topoisomerase II, beta isozyme)		TOP2B	TOP2B
TPD52L2	O43399	66	0.182212	0.151552		-1.01541	0.214973	0.191398	0.16735	0.682768	-1.17057	FALSE	O43399	O43399	TPD54_HUMAN	-0.227215	Tumor protein D54 (hD54) (Tumor protein D52-like 2)		TPD52L2	TPD52L2
TPI1	P60174	846	2.35506	2.39532	0.0952321	0.793733	0.0615577	0.0150877	0.0461173	1.15071	2.65707	TRUE	P60174	P60174	TPIS_HUMAN	1.40984	Triosephosphate isomerase (TIM) (EC 5.3.1.1) (Triose-phosphate isomerase)	homodimer	TPI1	TPI1 TPI
TPM1	P09493	341			0.80455		NA	0.0746955	NA	#DIV/0!	1.7466	FALSE	P09493	P09493	TPM1_HUMAN	0.80455	Tropomyosin alpha-1 chain (Alpha-tropomyosin) (Tropomyosin-1)		TPM1	TPM1 C15orf13 TMSA
TPM3	P06753	278		0.0697769	0.35975	-0.232765	0.240267	0.270306	0.269525	0.296279	1.04651	FALSE	P06753	P06753	TPM3_HUMAN	0.0655873	Tropomyosin alpha-3 chain (Gamma-tropomyosin) (Tropomyosin-3) (Tropomyosin-5) (hTM5)		TPM3	TPM3
TPM3L	A6NL28	7	0.933277			-0.40928	0.245155	0.211155	0.31043	0.949331	1.19914	FALSE	A6NL28	A6NL28	TPM3L_HUMAN	0.261999	Putative tropomyosin alpha-3 chain-like protein
TPM4	P67936	994	0.511044	0.52984			0.0191614	0.0635685	0.25265	0.0132905	1.43439	FALSE	P67936	P67936	TPM4_HUMAN	0.520442	Tropomyosin alpha-4 chain (TM30p1) (Tropomyosin-4)		TPM4	TPM4
TPT1	P13693	418	1.65416	2.44158	2.96003	1.60509	0.0145751	0.000784465	0.0036531	0.65397	4.48534	TRUE	P13693	P13693	TCTP_HUMAN	2.16522	Translationally-controlled tumor protein (TCTP) (Fortilin) (Histamine-releasing factor) (HRF) (p23)		TPT1	TPT1
TRA2B	P62995	976	-0.175096	-0.967103	0.0176699	0.271718	0.177325	0.165061	0.226321	0.534874	-1.15926	FALSE	P62995	P62995	TRA2B_HUMAN	-0.213203	Transformer-2 protein homolog beta (TRA-2 beta) (TRA2-beta) (hTRA2-beta) (Splicing factor, arginine/serine-rich 10) (Transformer-2 protein homolog B)		TRA2B	TRA2B SFRS10
TRAM1	Q15629	1244	-0.940167				NA	0.0586214	NA	#DIV/0!	-1.91875	FALSE	Q15629	Q15629	TRAM1_HUMAN	-0.940167	Translocating chain-associated membrane protein 1		TRAM1	TRAM1 TRAM
TRAP1	Q12931	1118	-0.0157172	0.627633	0.584479	0.284409	0.0611517	0.0543526	0.1663	0.299154	1.29253	FALSE	Q12931	Q12931	TRAP1_HUMAN	0.370201	Heat shock protein 75 kDa, mitochondrial (HSP 75) (TNFR-associated protein 1) (Tumor necrosis factor type 1 receptor-associated protein) (TRAP-1)		TRAP1	TRAP1 HSP75
TRIM25	Q14258	1183		0.693959			NA	0.0931875	NA	#DIV/0!	1.61772	FALSE	Q14258	Q14258	TRI25_HUMAN	0.693959	E3 ubiquitin/ISG15 ligase TRIM25 (EC 6.3.2.19) (EC 6.3.2.n3) (Estrogen-responsive finger protein) (RING finger protein 147) (Tripartite motif-containing protein 25) (Ubiquitin/ISG15-conjugating enzyme TRIM25) (Zinc finger protein 147)		TRIM25	TRIM25 EFP RNF147 ZNF147
TRIM28	Q13263	1136	1.45632	0.739391	1.86156	1.39723	0.0174231	0.00211241	0.0238579	0.464518	2.57331	TRUE	Q13263	Q13263	TIF1B_HUMAN	1.36363	Transcription intermediary factor 1-beta (TIF1-beta) (E3 SUMO-protein ligase TRIM28) (EC 6.3.2.-) (KRAB-associated protein 1) (KAP-1) (KRAB-interacting protein 1) (KRIP-1) (Nuclear corepressor KAP-1) (RING finger protein 96) (Tripartite motif-containing protein 28)		TRIM28	TRIM28 KAP1 RNF96 TIF1B
TRMT10C	Q7L0Y3	1318	-0.121265	0.176088			0.271464	0.303844	0.302393	0.21026	1.01918	FALSE	Q7L0Y3	Q7L0Y3	MRRP1_HUMAN	0.0274112	Mitochondrial ribonuclease P protein 1 (Mitochondrial RNase P protein 1) (EC 2.1.1.-) (HBV pre-S2 trans-regulated protein 2) (RNA (guanine-9-)-methyltransferase domain-containing protein 1) (Renal carcinoma antigen NY-REN-49) (tRNA methyltransferase 10 homolog C)		TRMT10C	TRMT10C MRPP1 RG9MTD1
TSFM	P43897	724		-0.296363	0.150342	0.0060959	0.244502	0.282927	0.25032	0.227974	-1.03286	FALSE	P43897	P43897	EFTS_HUMAN	-0.0466418	Elongation factor Ts, mitochondrial (EF-Ts) (EF-TsMt)		TSFM	TSFM
TSPAN6	O43657	72	0.520985				NA	0.128907	NA	#DIV/0!	1.43493	FALSE	O43657	O43657	TSN6_HUMAN	0.520985	Tetraspanin-6 (Tspan-6) (A15 homolog) (Putative NF-kappa-B-activating protein 321) (T245 protein) (Tetraspanin TM4-D) (Transmembrane 4 superfamily member 6)		TSPAN6	TSPAN6 TM4SF6 UNQ767/PRO1560
TST	Q16762	1262	0.976906	1.19566	0.120817	0.570761	0.0471989	0.0169993	0.0990578	0.473808	1.64266	TRUE	Q16762	Q16762	THTR_HUMAN	0.716036	Thiosulfate sulfurtransferase (EC 2.8.1.1) (Rhodanese)		TST	TST
TTC38	Q5R3I4	1285	3.92775				NA	0.00354845	NA	#DIV/0!	15.2184	FALSE	Q5R3I4	Q5R3I4	TTC38_HUMAN	3.92775	Tetratricopeptide repeat protein 38 (TPR repeat protein 38)		TTC38	TTC38
TTLL12	Q14166	1175					NA	NA	NA	#DIV/0!	#VALUE!	FALSE	Q14166	Q14166	TTL12_HUMAN	NA	Tubulin--tyrosine ligase-like protein 12		TTLL12	TTLL12 KIAA0153
TUBA1A	Q71U36	1310		4.35267			NA	0.00290057	NA	#DIV/0!	20.4307	FALSE	Q71U36	Q71U36	TBA1A_HUMAN	4.35267	Tubulin alpha-1A chain (Alpha-tubulin 3) (Tubulin B-alpha-1) (Tubulin alpha-3 chain)	heterotetramer	TUBA1A	TUBA1A TUBA3
TUBA1B	P68363	1002	3.61974	3.96052	2.22916	3.80017	0.0116923	0.000404425	7.65246e-05	0.794448	10.5736	TRUE	P68363	P68363	TBA1B_HUMAN	3.4024	Tubulin alpha-1B chain (Alpha-tubulin ubiquitous) (Tubulin K-alpha-1) (Tubulin alpha-ubiquitous chain)	heterodimer	TUBA1B	TUBA1B
TUBA1C	Q9BQE3	1499		2.48511	1.8427	2.16674	0.0147371	0.00076669	0.0170371	0.321205	4.4842	TRUE	Q9BQE3	Q9BQE3	TBA1C_HUMAN	2.16485	Tubulin alpha-1C chain (Alpha-tubulin 6) (Tubulin alpha-6 chain)		TUBA1C	TUBA1C TUBA6
TUBB	P07437	291	2.29783	2.74987	3.45095	2.40327	0.00993435	0.000382503	0.0005094	0.520772	6.61381	TRUE	P07437	P07437	TBB5_HUMAN	2.72548	Tubulin beta chain (Tubulin beta-5 chain)	heterodimer	TUBB	TUBB TUBB5 OK/SW-cl.56
TUBB2A	Q13885	1159	2.81789		2.77098	3.94738	0.0223188	0.000675261	0.00195255	0.666067	9.05522	TRUE	Q13885	Q13885	TBB2A_HUMAN	3.17875	Tubulin beta-2A chain	heterodimer	TUBB2A	TUBB2A TUBB2
TUBB3	Q13509	1149		1.81344	2.03575	1.49032	0.0152711	0.00122709	0.0418224	0.274262	3.43387	TRUE	Q13509	Q13509	TBB3_HUMAN	1.77983	Tubulin beta-3 chain (Tubulin beta-4 chain) (Tubulin beta-III)		TUBB3	TUBB3 TUBB4
TUBB4B	P68371	1004	2.99686	3.16049	1.97393	2.09267	0.0116923	0.000514666	0.00067582	0.609165	5.8807	TRUE	P68371	P68371	TBB4B_HUMAN	2.55599	Tubulin beta-4B chain (Tubulin beta-2 chain) (Tubulin beta-2C chain)		TUBB4B	TUBB4B TUBB2C
TUBB6	Q9BUF5	1510					NA	NA	NA	#DIV/0!	#VALUE!	FALSE	Q9BUF5	Q9BUF5	TBB6_HUMAN	NA	Tubulin beta-6 chain		TUBB6	TUBB6
TUFM	P49411	761	0.527563	0.493647	-0.106388	0.342003	0.0712276	0.0726582	0.191507	0.291772	1.24333	FALSE	P49411	P49411	EFTU_HUMAN	0.314206	Elongation factor Tu, mitochondrial (EF-Tu) (P43)		TUFM	TUFM
TXN	P10599	359	1.65183	1.75093	-0.464761	0.565142	0.0942818	0.0426198	0.182537	1.0427	1.83501	TRUE	P10599	P10599	THIO_HUMAN	0.875784	Thioredoxin (Trx) (ATL-derived factor) (ADF) (Surface-associated sulphydryl protein) (SASP)		TXN	TXN TRDX TRX TRX1
TXNDC12	O95881	171			-0.467703		NA	0.143742	NA	#DIV/0!	-1.38291	FALSE	O95881	O95881	TXD12_HUMAN	-0.467703	Thioredoxin domain-containing protein 12 (EC 1.8.4.2) (Endoplasmic reticulum resident protein 18) (ER protein 18) (ERp18) (Endoplasmic reticulum resident protein 19) (ER protein 19) (ERp19) (Thioredoxin-like protein p19) (hTLP19)		TXNDC12	TXNDC12 TLP19 UNQ713/PRO1376
TXNDC5	Q8NBS9	1363	0.111752	0.213839	-0.555424	-1.18218	0.14237	0.111003	0.183433	0.64957	-1.27722	FALSE	Q8NBS9	Q8NBS9	TXND5_HUMAN	-0.353005	Thioredoxin domain-containing protein 5 (Endoplasmic reticulum resident protein 46) (ER protein 46) (ERp46) (Thioredoxin-like protein p46)		TXNDC5	TXNDC5 TLP46 UNQ364/PRO700
U2AF1	Q01081	1051	0.332559	-0.311055	0.14154	0.258277	0.187477	0.218089	0.25227	0.28851	1.07574	FALSE	Q01081	Q01081	U2AF1_HUMAN	0.10533	Splicing factor U2AF 35 kDa subunit (U2 auxiliary factor 35 kDa subunit) (U2 small nuclear RNA auxiliary factor 1) (U2 snRNP auxiliary factor small subunit)		U2AF1	U2AF1 U2AF35 U2AFBP FP793
U2AF2	P26368	563	0.974624	-0.100227	0.508292	0.629352	0.0685587	0.0405821	0.150824	0.448072	1.41717	TRUE	P26368	P26368	U2AF2_HUMAN	0.50301	Splicing factor U2AF 65 kDa subunit (U2 auxiliary factor 65 kDa subunit) (hU2AF(65)) (hU2AF65) (U2 snRNP auxiliary factor large subunit)		U2AF2	U2AF2 U2AF65
U2SURP	O15042	51	-0.205047				NA	0.237469	NA	#DIV/0!	-1.15272	FALSE	O15042	O15042	SR140_HUMAN	-0.205047	U2 snRNP-associated SURP motif-containing protein (140 kDa Ser/Arg-rich domain protein) (U2-associated protein SR140)		U2SURP	U2SURP KIAA0332 SR140
UBA1	P22314	526	3.02861	2.48405		1.98783	0.0221415	0.000784465	0.011209	0.520577	5.6575	TRUE	P22314	P22314	UBA1_HUMAN	2.50016	Ubiquitin-like modifier-activating enzyme 1 (Protein A1S9) (Ubiquitin-activating enzyme E1)		UBA1	UBA1 A1S9T UBE1
UBA52	P62987	974	-0.863986	-0.370569	-0.909268	-0.443029	0.0259973	0.0120422	0.0440209	0.279216	-1.5656	TRUE	P62987	P62987	RL40_HUMAN	-0.646713	Ubiquitin-60S ribosomal protein L40 (CEP52) (Ubiquitin A-52 residue ribosomal protein fusion product 1) [Cleaved into: Ubiquitin; 60S ribosomal protein L40]		UBA52	UBA52 UBCEP2
UBA6	A0AVT1	2					NA	NA	NA	#DIV/0!	#VALUE!	FALSE	A0AVT1	A0AVT1	UBA6_HUMAN	NA	Ubiquitin-like modifier-activating enzyme 6 (Ubiquitin-activating enzyme 6) (Monocyte protein 4) (MOP-4) (Ubiquitin-activating enzyme E1-like protein 2) (E1-L2)		UBA6	UBA6 MOP4 UBE1L2
UBE2N	P61088	870	1.62733	1.67287	0.481654	0.591481	0.0399916	0.00798607	0.0421066	0.644729	2.13367	TRUE	P61088	P61088	UBE2N_HUMAN	1.09333	Ubiquitin-conjugating enzyme E2 N (EC 6.3.2.19) (Bendless-like ubiquitin-conjugating enzyme) (Ubc13) (UbcH13) (Ubiquitin carrier protein N) (Ubiquitin-protein ligase N)		UBE2N	UBE2N BLU
UBTF	P17480	470		0.717246			NA	0.0887502	NA	#DIV/0!	1.64404	FALSE	P17480	P17480	UBF1_HUMAN	0.717246	Nucleolar transcription factor 1 (Autoantigen NOR-90) (Upstream-binding factor 1) (UBF-1)		UBTF	UBTF UBF UBF1
UCHL5	Q9Y5K5	1677				1.50383	NA	0.0257605	NA	#DIV/0!	2.83595	FALSE	Q9Y5K5	Q9Y5K5	UCHL5_HUMAN	1.50383	Ubiquitin carboxyl-terminal hydrolase isozyme L5 (UCH-L5) (EC 3.4.19.12) (Ubiquitin C-terminal hydrolase UCH37) (Ubiquitin thioesterase L5)		UCHL5	UCHL5 UCH37 AD-019 CGI-70
UFL1	O94874	145	0.0692898	-0.491154	-1.45266	-0.819416	0.0725054	0.0327691	0.085365	0.635971	-1.59492	TRUE	O94874	O94874	UFL1_HUMAN	-0.673486	E3 UFM1-protein ligase 1 (EC 6.3.2.-) (LZAP-binding protein)		UFL1	UFL1 KIAA0776 NLBP
UGDH	O60701	94	3.08265	3.36525	2.58309	2.5663	0.00790404	0.000328945	0.00012775	0.392261	7.46076	TRUE	O60701	O60701	UGDH_HUMAN	2.89932	UDP-glucose 6-dehydrogenase (UDP-Glc dehydrogenase) (UDP-GlcDH) (UDPGDH) (EC 1.1.1.22)		UGDH	UGDH
UGGT1	Q9NYU2	1581	0.320961	0.779357	-0.350678	0.180456	0.152946	0.142254	0.249843	0.465361	1.17489	FALSE	Q9NYU2	Q9NYU2	UGGG1_HUMAN	0.232524	UDP-glucose:glycoprotein glucosyltransferase 1 (UGT1) (hUGT1) (EC 2.4.1.-) (UDP--Glc:glycoprotein glucosyltransferase) (UDP-glucose ceramide glucosyltransferase-like 1)		UGGT1	UGGT1 GT UGCGL1 UGGT UGT1 UGTR
UGP2	Q16851	1270		2.72027			NA	0.00731152	NA	#DIV/0!	6.58994	FALSE	Q16851	Q16851	UGPA_HUMAN	2.72027	UTP--glucose-1-phosphate uridylyltransferase (EC 2.7.7.9) (UDP-glucose pyrophosphorylase) (UDPGP) (UGPase)		UGP2	UGP2 UGP1
UMPS	P11172	375	1.71769			3.32366	0.0958231	0.00645633	0.0649323	1.13559	5.7385	TRUE	P11172	P11172	UMPS_HUMAN	2.52067	Uridine 5'-monophosphate synthase (UMP synthase) [Includes: Orotate phosphoribosyltransferase (OPRT) (OPRTase) (EC 2.4.2.10); Orotidine 5'-phosphate decarboxylase (ODC) (EC 4.1.1.23) (OMPdecase)]		UMPS	UMPS OK/SW-cl.21
UQCR10	Q9UDW1	1609		0.476939			NA	0.141536	NA	#DIV/0!	1.39179	FALSE	Q9UDW1	Q9UDW1	QCR9_HUMAN	0.476939	Cytochrome b-c1 complex subunit 9 (Complex III subunit 9) (Complex III subunit X) (Cytochrome c1 non-heme 7 kDa protein) (Ubiquinol-cytochrome c reductase complex 7.2 kDa protein)		UQCR10	UQCR10 UCRC HSPC119
UQCRB	P14927	435		0.0187389			NA	0.313631	NA	#DIV/0!	1.01307	FALSE	P14927	P14927	QCR7_HUMAN	0.0187389	Cytochrome b-c1 complex subunit 7 (Complex III subunit 7) (Complex III subunit VII) (QP-C) (Ubiquinol-cytochrome c reductase complex 14 kDa protein)		UQCRB	UQCRB UQBP
UQCRC1	P31930	617	0.0690054	-0.252005	-0.12991	0.134332	0.221249	0.275176	0.248534	0.178155	-1.03143	FALSE	P31930	P31930	QCR1_HUMAN	-0.0446443	Cytochrome b-c1 complex subunit 1, mitochondrial (Complex III subunit 1) (Core protein I) (Ubiquinol-cytochrome-c reductase complex core protein 1)		UQCRC1	UQCRC1
UQCRC2	P22695	536	0.37018	0.0520976	0.189738	0.0530485	0.069251	0.145671	0.228385	0.150537	1.12215	FALSE	P22695	P22695	QCR2_HUMAN	0.166266	Cytochrome b-c1 complex subunit 2, mitochondrial (Complex III subunit 2) (Core protein II) (Ubiquinol-cytochrome-c reductase complex core protein 2)		UQCRC2	UQCRC2
UQCRFS1	P47985	745	0.270832	0.658734	-0.0247809	0.314996	0.0702997	0.0748644	0.188236	0.27997	1.23537	FALSE	P47985	P47985	UCRI_HUMAN	0.304945	Cytochrome b-c1 complex subunit Rieske, mitochondrial (EC 1.10.2.2) (Complex III subunit 5) (Cytochrome b-c1 complex subunit 5) (Rieske iron-sulfur protein) (RISP) (Ubiquinol-cytochrome c reductase iron-sulfur subunit) [Cleaved into: Cytochrome b-c1 complex subunit 11 (Complex III subunit IX) (Ubiquinol-cytochrome c reductase 8 kDa protein)]		UQCRFS1	UQCRFS1
UQCRH	P07919	304		-0.577355		-0.102545	0.15254	0.128907	0.240252	0.335741	-1.26571	FALSE	P07919	P07919	QCR6_HUMAN	-0.33995	Cytochrome b-c1 complex subunit 6, mitochondrial (Complex III subunit 6) (Complex III subunit VIII) (Cytochrome c1 non-heme 11 kDa protein) (Mitochondrial hinge protein) (Ubiquinol-cytochrome c reductase complex 11 kDa protein)		UQCRH	UQCRH
USMG5	Q96IX5	1458	-0.56971	0.203403	-1.30651		0.134291	0.0764949	0.113458	0.755029	-1.47182	FALSE	Q96IX5	Q96IX5	USMG5_HUMAN	-0.557605	Up-regulated during skeletal muscle growth protein 5 (Diabetes-associated protein in insulin-sensitive tissues) (HCV F-transactivated protein 2)		USMG5	USMG5 DAPIT HCVFTP2 PD04912
USP10	Q14694	1192		-0.543867			NA	0.124039	NA	#DIV/0!	-1.45788	FALSE	Q14694	Q14694	UBP10_HUMAN	-0.543867	Ubiquitin carboxyl-terminal hydrolase 10 (EC 3.4.19.12) (Deubiquitinating enzyme 10) (Ubiquitin thioesterase 10) (Ubiquitin-specific-processing protease 10)		USP10	USP10 KIAA0190
USP39	Q53GS9	1280	-1.52187	0.50122			0.232641	0.163108	0.276371	1.43054	-1.42437	FALSE	Q53GS9	Q53GS9	SNUT2_HUMAN	-0.510326	U4/U6.U5 tri-snRNP-associated protein 2 (Inactive ubiquitin-specific peptidase 39) (SAD1 homolog) (U4/U6.U5 tri-snRNP-associated 65 kDa protein) (65K)		USP39	USP39 CGI-21 HSPC332 PRO2855
USP7	Q93009	1413	2.81862	0.358671			0.160416	0.0426198	0.16735	1.73945	3.00767	TRUE	Q93009	Q93009	UBP7_HUMAN	1.58865	Ubiquitin carboxyl-terminal hydrolase 7 (EC 3.4.19.12) (Deubiquitinating enzyme 7) (Herpesvirus-associated ubiquitin-specific protease) (Ubiquitin thioesterase 7) (Ubiquitin-specific-processing protease 7)		USP7	USP7 HAUSP
UTP15	Q8TED0	1382			0.0939552		NA	0.283893	NA	#DIV/0!	1.06729	FALSE	Q8TED0	Q8TED0	UTP15_HUMAN	0.0939552	U3 small nucleolar RNA-associated protein 15 homolog		UTP15	UTP15
UTRN	P46939	739	1.79267	2.30362		1.34682	0.0276753	0.00204656	0.0449369	0.47877	3.51706	TRUE	P46939	P46939	UTRO_HUMAN	1.81437	Utrophin (Dystrophin-related protein 1) (DRP-1)		UTRN	UTRN DMDL DRP1
VAMP3	Q15836	1251			-0.383667		NA	0.170035	NA	#DIV/0!	-1.30465	FALSE	Q15836	Q15836	VAMP3_HUMAN	-0.383667	Vesicle-associated membrane protein 3 (VAMP-3) (Cellubrevin) (CEB) (Synaptobrevin-3)		VAMP3	VAMP3 SYB3
VAPA	Q9P0L0	1590	-0.93907	-0.78003	-0.29249	-0.716318	0.0235386	0.010229	0.0366539	0.276038	-1.60434	TRUE	Q9P0L0	Q9P0L0	VAPA_HUMAN	-0.681977	Vesicle-associated membrane protein-associated protein A (VAMP-A) (VAMP-associated protein A) (VAP-A) (33 kDa VAMP-associated protein) (VAP-33)		VAPA	VAPA VAP33
VAPB	O95292	154	-0.700723	-0.64516	-0.554834	-0.550194	0.00685888	0.00902721	0.0418224	0.0731598	-1.52915	TRUE	O95292	O95292	VAPB_HUMAN	-0.612728	Vesicle-associated membrane protein-associated protein B/C (VAMP-B/VAMP-C) (VAMP-associated protein B/C) (VAP-B/VAP-C)		VAPB	VAPB UNQ484/PRO983
VARS	P26640	569	0.408419	0.986382	1.79206	0.98593	0.0357675	0.00731152	0.0445183	0.568698	2.06079	TRUE	P26640	P26640	SYVC_HUMAN	1.0432	Valine--tRNA ligase (EC 6.1.1.9) (Protein G7a) (Valyl-tRNA synthetase) (ValRS)		VARS	VARS G7A VARS2
VAT1	Q99536	1483	-1.53105	-0.66021	-1.71811	-0.981462	0.0231617	0.00344601	0.00580848	0.488229	-2.33384	TRUE	Q99536	Q99536	VAT1_HUMAN	-1.22271	Synaptic vesicle membrane protein VAT-1 homolog (EC 1.-.-.-)		VAT1	VAT1
VCP	P55072	823	1.37958	1.20733	0.473515	0.0649167	0.0593313	0.0211287	0.113458	0.618431	1.71872	TRUE	P55072	P55072	TERA_HUMAN	0.781334	Transitional endoplasmic reticulum ATPase (TER ATPase) (15S Mg(2+)-ATPase p97 subunit) (Valosin-containing protein) (VCP)		VCP	VCP
VDAC1	P21796	514	0.132734	0.142659	-0.185081	0.0391315	0.231882	0.287639	0.267968	0.15228	1.02268	FALSE	P21796	P21796	VDAC1_HUMAN	0.0323608	Voltage-dependent anion-selective channel protein 1 (VDAC-1) (hVDAC1) (Outer mitochondrial membrane protein porin 1) (Plasmalemmal porin) (Porin 31HL) (Porin 31HM)		VDAC1	VDAC1 VDAC
VDAC2	P45880	725	-0.132855	-0.215434	-0.399446	-0.119781	0.0403097	0.10627	0.169709	0.128868	-1.16222	FALSE	P45880	P45880	VDAC2_HUMAN	-0.216879	Voltage-dependent anion-selective channel protein 2 (VDAC-2) (hVDAC2) (Outer mitochondrial membrane protein porin 2)		VDAC2	VDAC2
VDAC3	Q9Y277	1645	-0.562268	-0.293614	-0.318341	-0.012595	0.0568365	0.0717022	0.144914	0.224885	-1.22834	FALSE	Q9Y277	Q9Y277	VDAC3_HUMAN	-0.296704	Voltage-dependent anion-selective channel protein 3 (VDAC-3) (hVDAC3) (Outer mitochondrial membrane protein porin 3)		VDAC3	VDAC3
VIL1	P09327	337	-0.125246	-0.222006	-0.178785	-0.592718	0.056973	0.077577	0.15866	0.212406	-1.21393	FALSE	P09327	P09327	VILI_HUMAN	-0.279688	Villin-1		VIL1	VIL1 VIL
VPS35	Q96QK1	1470			2.16464	0.807589	0.118295	0.018813	0.109995	0.959577	2.80133	TRUE	Q96QK1	Q96QK1	VPS35_HUMAN	1.48611	Vacuolar protein sorting-associated protein 35 (hVPS35) (Maternal-embryonic 3) (Vesicle protein sorting 35)		VPS35	VPS35 MEM3 TCCCTA00141
VPS4A	Q9UN37	1633		3.06382			NA	0.00574091	NA	#DIV/0!	8.36181	FALSE	Q9UN37	Q9UN37	VPS4A_HUMAN	3.06382	Vacuolar protein sorting-associated protein 4A (Protein SKD2) (VPS4-1) (hVPS4)		VPS4A	VPS4A VPS4
VSNL1	P62760	938		0.191788		0.61856	0.128695	0.104068	0.249906	0.301773	1.32425	FALSE	P62760	P62760	VISL1_HUMAN	0.405174	Visinin-like protein 1 (VILIP) (VLP-1) (Hippocalcin-like protein 3) (HLP3)		VSNL1	VSNL1 VISL1
VTN	P04004	221					NA	NA	NA	#DIV/0!	#VALUE!	FALSE	P04004	P04004	VTNC_HUMAN	NA	Vitronectin (VN) (S-protein) (Serum-spreading factor) (V75) [Cleaved into: Vitronectin V65 subunit; Vitronectin V10 subunit; Somatomedin-B]		VTN	VTN
WARS	P23381	541	2.77893	3.24661			0.0435856	0.00113192	0.03807	0.330695	8.07112	TRUE	P23381	P23381	SYWC_HUMAN	3.01277	Tryptophan--tRNA ligase, cytoplasmic (EC 6.1.1.2) (Interferon-induced protein 53) (IFP53) (Tryptophanyl-tRNA synthetase) (TrpRS) (hWRS) [Cleaved into: T1-TrpRS; T2-TrpRS]		WARS	WARS IFI53 WRS
WDR1	O75083	107	1.52943	1.95736	1.34252	1.85564	0.00878454	0.000563937	0.0112096	0.285211	3.18487	TRUE	O75083	O75083	WDR1_HUMAN	1.67123	WD repeat-containing protein 1 (Actin-interacting protein 1) (AIP1) (NORI-1)		WDR1	WDR1
WDR3	Q9UNX4	1638			-0.844507		NA	0.0693884	NA	#DIV/0!	-1.79565	FALSE	Q9UNX4	Q9UNX4	WDR3_HUMAN	-0.844507	WD repeat-containing protein 3		WDR3	WDR3
WFS1	O76024	141				-1.03463	NA	0.0498294	NA	#DIV/0!	-2.04859	FALSE	O76024	O76024	WFS1_HUMAN	-1.03463	Wolframin		WFS1	WFS1
WWC3	Q9ULE0	1628				-0.624703	NA	0.106486	NA	#DIV/0!	-1.54189	FALSE	Q9ULE0	Q9ULE0	WWC3_HUMAN	-0.624703	Protein WWC3		WWC3	WWC3 KIAA1280
XPO1	O14980	47				2.01866	NA	0.0136363	NA	#DIV/0!	4.05207	FALSE	O14980	O14980	XPO1_HUMAN	2.01866	Exportin-1 (Exp1) (Chromosome region maintenance 1 protein homolog)		XPO1	XPO1 CRM1
XPO5	Q9HAV4	1544		4.05197			NA	0.00336339	NA	#DIV/0!	16.5868	FALSE	Q9HAV4	Q9HAV4	XPO5_HUMAN	4.05197	Exportin-5 (Exp5) (Ran-binding protein 21)		XPO5	XPO5 KIAA1291 RANBP21
XPOT	O43592	70					NA	NA	NA	#DIV/0!	#VALUE!	FALSE	O43592	O43592	XPOT_HUMAN	NA	Exportin-T (Exportin(tRNA)) (tRNA exportin)		XPOT	XPOT
XRCC5	P13010	406	1.14792	1.16281	0.449503	0.449419	0.0325119	0.0095264	0.0771403	0.407598	1.74401	TRUE	P13010	P13010	XRCC5_HUMAN	0.802412	X-ray repair cross-complementing protein 5 (EC 3.6.4.-) (86 kDa subunit of Ku antigen) (ATP-dependent DNA helicase 2 subunit 2) (ATP-dependent DNA helicase II 80 kDa subunit) (CTC box-binding factor 85 kDa subunit) (CTC85) (CTCBF) (DNA repair protein XRCC5) (Ku80) (Ku86) (Lupus Ku autoantigen protein p86) (Nuclear factor IV) (Thyroid-lupus autoantigen) (TLAA) (X-ray repair complementing defective…		XRCC5	XRCC5 G22P2
XRCC6	P12956	405	1.26587	1.23862	0.554657	0.246186	0.0422772	0.0121095	0.0831134	0.507789	1.77317	TRUE	P12956	P12956	XRCC6_HUMAN	0.826332	X-ray repair cross-complementing protein 6 (EC 3.6.4.-) (EC 4.2.99.-) (5'-deoxyribose-5-phosphate lyase Ku70) (5'-dRP lyase Ku70) (70 kDa subunit of Ku antigen) (ATP-dependent DNA helicase 2 subunit 1) (ATP-dependent DNA helicase II 70 kDa subunit) (CTC box-binding factor 75 kDa subunit) (CTC75) (CTCBF) (DNA repair protein XRCC6) (Lupus Ku autoantigen protein p70) (Ku70) (Thyroid-lupus autoantige…		XRCC6	XRCC6 G22P1
YARS	P54577	816	1.12724			2.63139	0.10983	0.0120895	0.130634	1.0636	3.679	TRUE	P54577	P54577	SYYC_HUMAN	1.87931	Tyrosine--tRNA ligase, cytoplasmic (EC 6.1.1.1) (Tyrosyl-tRNA synthetase) (TyrRS)		YARS	YARS
YARS2	Q9Y2Z4	1654		0.595283			NA	0.11239	NA	#DIV/0!	1.51077	FALSE	Q9Y2Z4	Q9Y2Z4	SYYM_HUMAN	0.595283	Tyrosine--tRNA ligase, mitochondrial (EC 6.1.1.1) (Tyrosyl-tRNA synthetase) (TyrRS)		YARS2	YARS2 CGI-04
YBX1	P67809	991	-0.614995	-0.619623	-0.528825	-0.919602	0.012546	0.00792825	0.0358405	0.171068	-1.59191	TRUE	P67809	P67809	YBOX1_HUMAN	-0.670761	Nuclease-sensitive element-binding protein 1 (CCAAT-binding transcription factor I subunit A) (CBF-A) (DNA-binding protein B) (DBPB) (Enhancer factor I subunit A) (EFI-A) (Y-box transcription factor) (Y-box-binding protein 1) (YB-1)		YBX1	YBX1 NSEP1 YB1
YME1L1	Q96TA2	1476	-0.853267				NA	0.0685347	NA	#DIV/0!	-1.80659	FALSE	Q96TA2	Q96TA2	YMEL1_HUMAN	-0.853267	ATP-dependent zinc metalloprotease YME1L1 (EC 3.4.24.-) (ATP-dependent metalloprotease FtsH1) (Meg-4) (Presenilin-associated metalloprotease) (PAMP) (YME1-like protein 1)		YME1L1	YME1L1 FTSH1 YME1L UNQ1868/PRO4304
YWHAB	P31946	627	1.39434	1.02386	-0.0409966	-0.105081	0.106811	0.060931	0.204706	0.755992	1.4825	FALSE	P31946	P31946	1433B_HUMAN	0.568032	14-3-3 protein beta/alpha (Protein 1054) (Protein kinase C inhibitor protein 1) (KCIP-1) [Cleaved into: 14-3-3 protein beta/alpha, N-terminally processed]		YWHAB	YWHAB
YWHAE	P62258	911	1.38966	1.53917	0.171713	0.154862	0.0710766	0.027667	0.114566	0.753714	1.7579	TRUE	P62258	P62258	1433E_HUMAN	0.813852	14-3-3 protein epsilon (14-3-3E)		YWHAE	YWHAE
YWHAG	P61981	895	0.913246	0.671462	-0.39703	0.272115	0.123461	0.0945892	0.228477	0.572657	1.28784	FALSE	P61981	P61981	1433G_HUMAN	0.364948	14-3-3 protein gamma (Protein kinase C inhibitor protein 1) (KCIP-1) [Cleaved into: 14-3-3 protein gamma, N-terminally processed]		YWHAG	YWHAG
YWHAH	Q04917	1080		1.61095	-0.349388	1.36364	0.123314	0.053935	0.225702	1.0676	1.8341	FALSE	Q04917	Q04917	1433F_HUMAN	0.875069	14-3-3 protein eta (Protein AS1)		YWHAH	YWHAH YWHA1
YWHAQ	P27348	575	1.60442	1.7981	3.41466	1.23217	0.0295905	0.00316398	0.00868529	0.963929	4.03435	TRUE	P27348	P27348	1433T_HUMAN	2.01234	14-3-3 protein theta (14-3-3 protein T-cell) (14-3-3 protein tau) (Protein HS1)		YWHAQ	YWHAQ
YWHAZ	P63104	981	1.1913	1.50478	-0.010712	0.100125	0.086397	0.0415352	0.160117	0.764627	1.62043	TRUE	P63104	P63104	1433Z_HUMAN	0.696375	14-3-3 protein zeta/delta (Protein kinase C inhibitor protein 1) (KCIP-1)		YWHAZ	YWHAZ
ZMPSTE24	O75844	132	-1.05021	0.323794	0.184372	0.0403881	0.236065	0.236883	0.252886	0.627292	-1.09082	FALSE	O75844	O75844	FACE1_HUMAN	-0.125413	CAAX prenyl protease 1 homolog (EC 3.4.24.84) (Farnesylated proteins-converting enzyme 1) (FACE-1) (Prenyl protein-specific endoprotease 1) (Zinc metalloproteinase Ste24 homolog)		ZMPSTE24	ZMPSTE24 FACE1 STE24

## Sheet: P2_Histogram
	S2 Histogram
	The ratio of change for the individual proteins were divided into groups and these groups were plotted agains the number of proteins in the group
	The red line is the reciprocal of the black trendline to highlight that the curve is skewed - i.e. that there are a larger number of proteins whose ratio increases a small amount and a few proteins whose ratio decreases strongly

## Sheet: P3_Results
	Part 3 Expanded results discussion
	The following tabs correspond to the headings in the results section and provide an expanded description of each topic

## Sheet: Actin
Group	Gene name	Log 2 Ratio	Ratio	Symetric ratio
Actin filaments
	ACTB	0.0371101	1.02606	1.02606
	ACTBL2	0.495827	1.41013	1.41013
	ACTC1	0.324488	1.25222	1.25222
	ACTG2	-0.0102693	0.992907	-1.00714
		0.211789	1.15812	1.15812
	TPM1	0.80455	1.7466	1.7466
	TPM3	0.0655873	1.04651	1.04651
	TPM3L	0.261999	1.19914	1.19914
	TPM4	0.520442	1.43439	1.43439
		0.413145	1.33159	1.33159		1.33159
	FLNA	0.471793	1.38683	1.38683
	FLNB	0.647181	1.5661	1.5661
		0.559487	1.47374	1.47374		1.47374
	PFN1	1.4608	2.75261	2.75261		2.75261
	CFL1	1.00524	2.00728	2.00728
	DSTN	0.769883	1.70513	1.70513
	ADF	0.769883	1.70513	1.70513
	HSPH1	1.39338	2.62693	2.62693
		0.984596	1.97876	1.97876		1.97876
	UTRN	1.81437	3.51706	3.51706
	SLC9A3R1	0.73199	1.66093	1.66093
		1.27318	2.41694	2.41694		2.41694
						1.99073	Average
	VIL1	-0.279688	0.823769	-1.21393
	EZR	2.32119	4.99745	4.99745
	MYH10	0.653121	1.57257	1.57257
	MYH9	-0.108844	0.927331	-1.07836
	MYL6	-0.205285	0.867367	-1.15291
	MYL12A	-0.500056	0.70708	-1.41427
	MYO1B	-0.739699	0.598864	-1.66983
	MYO1C	-1.88469	0.270801	-3.69274
		-0.464243	0.724851	-1.37959
Comments
The shotgun proteomics revealed that there were essentially unchanged amounts of actin in the spheroids (ACTB 1.03, ACTBL2 1.41, ACTC1 1.25, ACTG2 -1.01) (average 1.16) but there was an increase in the amount of the actin stiffening tropomyosin (TPM1 1.75, TPM3 1.05, TPM3L 1.20 and TPM4 1.43, average 1.33) (Moore et al., 2011). No troponin was detected. Both Filamin A (which crosslinks actin fila…
References
Hooser, S.B., Beasley, V.R., Waite, L.L., Kuhlenschmidt, M.S., Carmichael, W.W., and Haschek, W.M. (1991). Actin filament alterations in rat hepatocytes induced in vivo and in vitro by microcystin-LR, a hepatotoxin from the blue-green alga, Microcystis aeruginosa. Veterinary pathology 28, 259-266.
Kardos, R., Pozsonyi, K., Nevalainen, E., Lappalainen, P., Nyitrai, M., and Hild, G. (2009). The effects of ADF/cofilin and profilin on the conformation of the ATP-binding cleft of monomeric actin. Biophysical journal 96, 2335-2343.
Khurana, S., and George, S.P. (2008). Regulation of cell structure and function by actin-binding proteins: villin's perspective. FEBS Lett 582, 2128-2139.
Komaba, S., and Coluccio, L.M. (2010). Localization of myosin 1b to actin protrusions requires phosphoinositide binding. J Biol Chem 285, 27686-27693.
Marceau, N., Loranger, A., Gilbert, S., Daigle, N., and Champetier, S. (2001). Keratin-mediated resistance to stress and apoptosis in simple epithelial cells in relation to health and disease. Biochemistry and cell biology = Biochimie et biologie cellulaire 79, 543-555.
Moore, J.R., Li, X., Nirody, J., Fischer, S., and Lehman, W. (2011). Structural implications of conserved aspartate residues located in tropomyosin's coiled-coil core. Bioarchitecture 1, 250-255.
Nakamura, F., Stossel, T.P., and Hartwig, J.H. (2011). The filamins: organizers of cell structure and function. Cell adhesion & migration 5, 160-169.
Polachini, G.M., Sobral, L.M., Mercante, A.M., Paes-Leme, A.F., Xavier, F.C., Henrique, T., Guimaraes, D.M., Vidotto, A., Fukuyama, E.E., Gois-Filho, J.F., et al. (2012). Proteomic approaches identify members of cofilin pathway involved in oral tumorigenesis. PLoS One 7, e50517.
Ukairo, O., Kanchagar, C., Moore, A., Shi, J., Gaffney, J., Aoyama, S., Rose, K., Krzyzewski, S., McGeehan, J., Andersen, M.E., et al. (2013). Long-term stability of primary rat hepatocytes in micropatterned cocultures. Journal of biochemical and molecular toxicology 27, 204-212.
Wrzesinski, K., and Fey, S.J. (2013). After trypsinisation, 3D spheroids of C3A hepatocytes need 18 days to re-establish similar levels of key physiological functions to those seen in the liver. Toxicology Research 2, 123-135.

## Sheet: Microtubules
Group	Gene name	Log 2 Ratio	Ratio	Symetric ratio
Microtubules
	TUBA1A	4.35267	20.4307	20.4307
	TUBA1B	3.4024	10.5736	10.5736
	TUBA1C	2.16485	4.4842	4.4842
	TUBB	2.72548	6.61381	6.61381
	TUBB2A	3.17875	9.05522	9.05522
	TUBB3	1.77983	3.43387	3.43387
	TUBB4B	2.55599	5.8807	5.8807
		2.88	7.36148	7.36148
	DYNC1H1	2.34003	5.06312	5.06312
	DYNLL1	0.96187	1.94783	1.94783
	DYNLL2	1.24797	2.37506	2.37506
		1.51662	2.8612	2.8612		2.8612
	DYNC2H1	-1.05492	0.481323	-2.07761
	KIF5B	2.06718	4.19067	4.19067
	KIF5C	1.57637	2.98219	2.98219
		1.82178	3.53517	3.53517		3.53517
						3.19818
	KTN1	-0.977877	0.507726	-1.96957
	MAPRE1	1.0142	2.01978	2.01978
	MAPRE2	0.968608	1.95695	1.95695
	MAP4	0.522359	1.4363	1.4363
		0.835055	1.78393	1.78393
	EML4	1.37353	2.59103	2.59103
Comments
There was a very significant increase in microtubule proteins (TUBA1A 20.43, TUBA1B 10.57, TUBA1C 4.48, TUBB 6.61, TUBB2A 9.06, TUBB3 3.43 and TUBB4B 5.88 average 7.36), clearly seen by their grouping in a volcano plot (figure 4B). Dynein, which transports cellular cargo by "walking" along cytoskeletal microtubules towards the negative end of the microtubule (usually oriented towards the cell cen…
References
Carter, A.P. (2013). Crystal clear insights into how the dynein motor moves. J Cell Sci 126, 705-713.
Marceau, N., Loranger, A., Gilbert, S., Daigle, N., and Champetier, S. (2001). Keratin-mediated resistance to stress and apoptosis in simple epithelial cells in relation to health and disease. Biochemistry and cell biology = Biochimie et biologie cellulaire 79, 543-555.
Mizuno, N., Narita, A., Kon, T., Sutoh, K., and Kikkawa, M. (2007). Three-dimensional structure of cytoplasmic dynein bound to microtubules. Proc Natl Acad Sci U S A 104, 20832-20837.
Pernigo, S., Lamprecht, A., Steiner, R.A., and Dodding, M.P. (2013). Structural Basis For Kinesin-1:Cargo Recognition. Science.

## Sheet: Int_Fil
Group	Gene name	Log 2 Ratio	Ratio	Symetric ratio
Intermediate filaments
	KRT1	-0.231219	0.851915	-1.17383		PRESUMED TO BE HUMAN SKIN CONTAMINATION
	KRT9	-0.0569093	0.961321	-1.04023		PRESUMED TO BE HUMAN SKIN CONTAMINATION
	KRT10	-0.292208	0.816651	-1.22451		PRESUMED TO BE HUMAN SKIN CONTAMINATION
		-0.193445	0.874515	-1.14349
	KRT8	-1.83636	0.280028	-3.57107
	KRT15	-3.30244	0.10136	-9.86585
	KRT18	-1.77822	0.291544	-3.43002
	KRT19	-3.889	0.0674988	-14.8151
	KRT23	-2.35051	0.196076	-5.10006
		-2.6313	0.161398	-6.19586
	LMNA	-1.44604	0.367027	-2.7246
	LMNB1	-0.694456	0.617942	-1.61827
	LMNB2	-1.10136	0.466077	-2.14557
		-1.08062	0.472826	-2.11494
	RPSA	0.381476	1.30267	1.30267
Comments
Several members of the third cytoskeletal class, the intermediate filaments showed marked reductions in abundance of keratins associated with simple or stratified epithelia (KRT8 -3.57, KRT15 -9.87, KRT18 -3.43, KRT19 -14.82 and KRT 23 -5.10; average -6.20) (see the volcano plot in 3C). Keratins 1, 9 and 10 have never been detected in hepatocytes and are assumed to be derived from human skin kera…
References
Kakehashi, A., Kato, A., Inoue, M., Ishii, N., Okazaki, E., Wei, M., Tachibana, T., and Wanibuchi, H. (2010). Cytokeratin 8/18 as a new marker of mouse liver preneoplastic lesions. Toxicol Appl Pharmacol 242, 47-55.
Marceau, N., Loranger, A., Gilbert, S., Daigle, N., and Champetier, S. (2001). Keratin-mediated resistance to stress and apoptosis in simple epithelial cells in relation to health and disease. Biochemistry and cell biology = Biochimie et biologie cellulaire 79, 543-555.
Moll, R., Divo, M., and Langbein, L. (2008). The human keratins: biology and pathology. Histochemistry and cell biology 129, 705-733.
Strnad, P., Paschke, S., Jang, K.H., and Ku, N.O. (2012). Keratins: markers and modulators of liver disease. Current opinion in gastroenterology 28, 209-216.

## Sheet: ECM
Group	Gene name	Log 2 Ratio	Ratio	Symetric ratio
Extracellular matrix
	AHNAK	-0.589768	0.66445	-1.505
	DSG2	-1.41682	0.374536	-2.66997
	DSP	-0.234438	0.850016	-1.17645
	JUP	-0.889356	0.539855	-1.85235
	PLEC	-1.14515	0.452143	-2.21169
		-0.855106	0.552825	-1.80889
	CTNNB1	-0.65152	0.636609	-1.57082
	CTNND1	0.152611	1.11158	1.11158
	ITGA2	-0.477675	0.718134	-1.3925
	ITGB1	-0.48044	0.716759	-1.39517
	ACTN1	0.175451	1.12932	1.12932
	ACTN4	-0.674384	0.6266	-1.59592
	FN1	0.409695	1.3284	1.3284
	F11R	-0.561263	0.677709	-1.47556
	LGALS1	-1.9981	0.250329	-3.99474
	LGALS3	0.160161	1.11741	1.11741
Comments
Cell-cell interactions were also affected. Adherens junctions and focal adhesion plaques (both actin binding) appear to be important because catenin, integrin, alpha-actinin and fibronectin were essentially unchanged (CTNNB1 -1.57, CTNND1 1.11, ITGA2, -1.39, ITGB1 -1.40, ACTN1 1.13, ACTN4 -1.60 and FN1 1.33; average -1.17). In contrast the intermediate filament binding desmosomes and hemidesmosom…
References
Espelt, M.V., Croci, D.O., Bacigalupo, M.L., Carabias, P., Manzi, M., Elola, M.T., Munoz, M.C., Dominici, F.P., Wolfenstein-Todel, C., Rabinovich, G.A., et al. (2011). Novel roles of galectin-1 in hepatocellular carcinoma cell adhesion, polarization, and in vivo tumor growth. Hepatology 53, 2097-2106.

## Sheet: Glycol_Ac-CoA_TCA
Group	Gene name	Log 2 Ratio	Ratio	Symetric ratio
Glycolysis
	GPI	1.28263	2.43282	2.43282
	PFKL	2.44103	5.4303	5.4303
	ALDOA	1.7457	3.35356	3.35356
	ALDOC	2.56487	5.91701	5.91701
	TPI1	1.40984	2.65707	2.65707
	GAPDH	1.15893	2.23292	2.23292
	PGAM1	1.00609	2.00846	2.00846
	PGK1	1.53309	2.89405	2.89405
	ENO1	1.56138	2.95136	2.95136
	PKM	1.68365	3.2124	3.2124
	MDH1	0.61586	1.53247	1.53247
		1.54573	2.91952	2.91952
	MDH2	-0.431608	0.741435	-1.34874
Glycogenesis
	HK2	1.49023	2.80933	2.80933
	UGP2	2.72027	6.58994	6.58994
Glycogenolysis
	PYGB	2.02071	4.05784	4.05784
Pentose Phosphate
	G6PD	0.93379	1.91029	1.91029
	PGD	1.24624	2.37222	2.37222
	TKT	0.971576	1.96098	1.96098
	TALDO1	0.761136	1.69483	1.69483
		0.978185	1.96999	1.96999
Acetyl-CoA - Pyruvate dehydrogenase complex
	PC	0.407442	1.32633	1.32633
	PDHX	0.0346699	1.02432	1.02432
	DLAT	0.236961	1.17851	1.17851
	DLD	-0.332933	0.793921	-1.25957
	PDHA1	0.0701919	1.04986	1.04986
	PDHB	0.359222	1.28273	1.28273
		0.129259	1.09373	1.09373
	SLC25A1	0.605935	1.52196	1.52196
Krebs TCA Cycle
	CS	0.0278542	1.01949	1.01949
	ACO2	0.741395	1.67179	1.67179
	IDH3A	0.109729	1.07903	1.07903
	OGDH	-0.125853	0.916462	-1.09115
	DLST	-0.153727	0.898925	-1.11244
	SUCLA2	0.1213	1.08771	1.08771
	SUCLG1	3.17742e-05	1.00002	1.00002
	SUCLG2	0.249587	1.18887	1.18887
	SDHA	0.018696	1.01304	1.01304
	SDHB	0.397248	1.31699	1.31699
	FH	-0.38593	0.765286	-1.3067
	MDH2	-0.431608	0.741435	-1.34874
		0.0473936	1.0334	1.0334
	SLC25A10	-0.578101	0.669845	-1.49288
	SLC25A11	-0.354794	0.781981	-1.2788
Cytoplasm
	MDH1	0.61586	1.53247	1.53247
Comments
Glucose Metabolism Examination of the proteins involved in glucose metabolism revealed that most proteins were present in considerably increased amounts (glycolysis: HK2 2.81 GPI 2.43, PFKL 5.43, ALDOA 3.35, ALDOC 5.92, TPI1 2.66, GAPDH 2.33, PGAM1 2.01, PGK1 2.89, ENO1 2.95, PKM 3.21, MDH1 1.53; average 3.09) (figure 3D). Confirming our previous observations of increased glycogen granules, (Wrze…
References
Fey, S.J., and Wrzesinski, K. (2013). Determination of Acute Lethal and Chronic Lethal Dose Thresholds of Valproic Acid Using 3D Spheroids Constructed from the Immortal Human Hepatocyte Cell Line HepG2/C3A. In Valproic Acid, A. Boucher, ed. (New York: Nova Science Publishers, Inc), pp. 141-165.
Soeters, M.R., and Soeters, P.B. (2012). The evolutionary benefit of insulin resistance. Clinical Nutrition 31, 1002-1007.
Wrzesinski, K., and Fey, S.J. (2013). After trypsinisation, 3D spheroids of C3A hepatocytes need 18 days to re-establish similar levels of key physiological functions to those seen in the liver. Toxicology Research 2, 123-135.

## Sheet: Ox_phos
Group	Gene name	Log 2 Ratio	Ratio	Symetric ratio
Complex I
	NDUFA2	0.255591	1.19382	1.19382
	NDUFA4	-0.19915	0.871064	-1.14802
	NDUFA5	0.353316	1.27749	1.27749
	NDUFA6	-0.0941552	0.936821	-1.06744
	NDUFA7	-0.297395	0.81372	-1.22892
	NDUFA8	0.181704	1.13422	1.13422
	NDUFA9	0.756686	1.68961	1.68961
	NDUFA10	-0.422368	0.746199	-1.34013
	NDUFA13	0.612315	1.52871	1.52871
	NDUFAB1	-0.0976874	0.93453	-1.07006
	NDUFB4	0.783028	1.72074	1.72074
	NDUFB9	-0.101227	0.93224	-1.07269
	NDUFB10	0.225951	1.16955	1.16955
	NDUFC2	-0.5028	0.705736	-1.41696
	NDUFS1	0.104084	1.07481	1.07481
	NDUFS2	0.125187	1.09065	1.09065
	NDUFS3	0.235357	1.1772	1.1772
	NDUFS4	-0.164449	0.892269	-1.12074
	NDUFS5	-0.395396	0.760281	-1.3153
	NDUFS8	0.258679	1.19638	1.19638
	NDUFV1	0.093786	1.0774	1.06717
	NDUFV2	0.129352	1.10042	1.0938
		0.0836549	1.0597	1.0597			0.0836549
Complex II
	SDHA	0.018696	1.01304	1.01304
	SDHB	0.397248	1.31699	1.31699
		0.207972	1.15506	1.15506			0.207972
Complex III
	UQCR10	0.476939	1.39179	1.39179
	UQCRB	0.0187389	1.01307	1.01307
	UQCRC1	-0.0446443	0.969529	-1.03143
	UQCRC2	0.166266	1.12215	1.12215
	UQCRFS1	0.304945	1.23537	1.23537
	UQCRH	-0.33995	0.790069	-1.26571
	CYB5A	-0.675343	0.626183	-1.59698
	CYB5B	-0.618516	0.651341	-1.53529
	CYB5R3	0.344539	1.26974	1.26974
	CYC1	0.0179147	1.01249	1.01249
	CYCS	-0.218118	0.859686	-1.16322
		-0.0515661	0.964888	-1.03639			-0.0515661
							0.0800203	1.05703
Complex IV
	COX2	-0.316419	0.803061	-1.24524
	COX4I1	-0.0899209	0.939574	-1.06431
	COX5A	-0.273256	0.82745	-1.20853
	COX5B	-0.42922	0.742663	-1.34651
	COX6C	-0.0366322	0.974928	-1.02572
	COX7A2	-0.495231	0.709448	-1.40955
	COX7C	0.435565	1.35244	1.35244
		-0.172159	0.887513	-1.12674			-0.172159
Complex V ATP synthase
F0 subunit
	ATP5F1	0.0849867	1.06068	1.06068
	ATP5H	-0.152251	0.899846	-1.1113
	ATP5I	-1.1345	0.455493	-2.19542
	ATP5J	-0.482801	0.715587	-1.39745
	ATP5J2	-0.115031	0.923362	-1.083
	ATP5L	-0.879548	0.543538	-1.8398
		-0.446524	0.733809	-1.36275			-0.446524
F1 subunit
	ATP5A1	-0.299166	0.812722	-1.23043
	ATP5B	-0.248606	0.841709	-1.18806
	ATP5C1	-0.23364	0.850486	-1.1758
	ATP5D	-0.664149	0.631061	-1.58463
	ATP5E	-0.870547	0.546939	-1.82836
	ATP5O	0.202912	1.15102	1.15102
		-0.3522	0.783389	-1.27651			-0.3522
							-0.323627	0.799058
	Avge F1+F0	-0.399362	0.758194	-1.31892
	AIFM1	-0.925933	0.52634	-1.89991
	AIFM2	-0.213144	0.862655	-1.15921
	CAT	-0.866177	0.548599	-1.82283
	SOD1	0.353899	1.27801	1.27801
	SOD2	-0.186488	0.878742	-1.13799
	FIS1	-1.96892	0.255444	-3.91475
	GSR	0.549926	1.46401	1.46401
	HSD17B10	1.36645	2.57836	2.57836
	MAOA	0.88511	1.84691	1.84691
	MAOB	0.437089	1.35387	1.35387
	OGDH	-0.125853	0.916462	-1.09115
	PARK7	0.871882	1.83005	1.83005
	PDHA1	0.0701919	1.04986	1.04986
	PDHB	0.359222	1.28273	1.28273
	PDHX	0.0346699	1.02432	1.02432
	PRDX1	0.801913	1.74341	1.74341
	PRDX2	1.18534	2.27417	2.27417
	PRDX3	-0.0568772	0.961343	-1.04021
	PRDX4	0.894752	1.85929	1.85929
	PRDX5	0.507503	1.42159	1.42159
	PRDX6	1.45767	2.74665	2.74665
	RHOT2	-0.978708	0.507434	-1.9707
Comments
Oxidative phosphorylation and ATP synthesis In keeping with the unchanged activity of the TCA cycle, proteins in the first three complexes of the respiratory chain were essentially unchanged (Complex I, II and III averages 1.05, 1.16 and 1.06). In contrast, complex IV was decreased by 20% (Complex IV -1.13) and both the Fo and F1 subunits of the ATP synthase were reduced in a similar manner (Comp…
References
none

[truncated: 21 more sheets: Fatty acid, Cholesterol, Urea, pOxygen, Cell_growth, Nucleus, Oncogenes, Trans_factors, Transcription, RNA_processing, hnRNP, Spliceosome, tRNA_charging, Translation, Ribosome, Protein folding, Transport, Ubiquitin-Proteasome, P4_Dot-plot_Spliceosome, P5_Subunit_Statistics …]
